# Supplementary material for: UGDH promotes tumor-initiating cells and a fibroinflammatory tumor microenvironment in ovarian cancer
Source: J Exp Clin Cancer Res. 2023 Oct 19;42:270. doi: 10.1186/s13046-023-02820-z (PMC10585874; doi:10.1186/s13046-023-02820-z)
Supplement: Supplementary file 1 — Additional file 1: Supplementary Data 1. Normalized viability data and Z scores of OV90 grown in adherent (2D) or spheroid (3D) conditions for whole-genome siRNA screen used to generate Fig. 1A. Organized by Gene level (average of siRNA values per gene) or by siRNA level (individual siRNAs for genes). [file 13046_2023_2820_MOESM1_ESM.xlsx]

## Sheet: Supplementary Table caption 
Supplementary Data 1: Normalized viability data and Z scores of OV90 grown in adherent (2D) or spheroid (3D) conditions for whole-genome siRNA screen used to generate Figure 1A. Organized by Gene level (average of siRNA values per gene) or by siRNA level (individual siRNAs for genes).

## Sheet: Gene Level
GeneID	Symbol	description	dmso.2D.neg.norm	bm.3D.neg.norm	dmso.3D.neg.norm	dmso.2D.z	bm.3D.z	dmso.3D.z	dmso.vs.bm.3D.zdiff	dmso.vs.bm.3D.z	dmso.vs.bm.3D.seed.corrected.z	dmso.3D.vs.2D.zdiff	dmso.3D.vs.2D.z	dmso.3D.vs.2D.seed.corrected.z	sum z score for 3ds	3d z minus 2d z
6307	MSMO1	methylsterol monooxygenase 1	105.315	38.185	31.9014	1.25409	-2.87348	-3.76929	0.88986	1.06042	0.844354	-5.02338	-4.01919	-3.90786	-6.64276	-7.89686	1
10482	NXF1	nuclear RNA export factor 1	85.2367	28.0845	23.0407	-2.30693	-3.28677	-4.17076	0.788709	0.939731	0.939731	-1.86383	-1.51373	-0.628004	-7.45753	-5.1506	2
10135	NAMPT	nicotinamide phosphoribosyltransferase	108.359	72.3084	77.91	1.79403	-1.47722	-1.68467	-0.184281	-0.22115	0	-2.37772	-1.92123	-0.915504	-3.16189	-4.95592	3
10130	PDIA6	protein disulfide isomerase family A, member 6	106.105	81.7954	71.8084	1.39422	-1.08904	-1.96113	-0.249287	-0.298708	-0.0119934	-3.01402	-2.42581	-1.38664	-3.05016	-4.44439	4
147923	ZNF420	zinc finger protein 420	103.488	69.8706	72.4729	0.930158	-1.57697	-1.93102	0.304717	0.362277	0.221141	-3.05362	-2.45721	-1.49173	-3.50799	-4.43815	5
6329	SCN4A	sodium channel, voltage-gated, type IV, alpha subunit	114.348	79.5294	106.492	2.85633	-1.18176	-0.389648	-0.792108	-0.946351	-0.575597	-3.00793	-2.42098	-2.35241	-1.5714	-4.42774	6
10873	ME3	malic enzyme 3, NADP(+)-dependent, mitochondrial	107.585	81.8213	78.4035	1.65671	-1.08798	-1.66231	-0.0900633	-0.108737	0	-2.2752	-1.83993	-1.48425	-2.75029	-4.40699	7
164395	TTLL9	tubulin tyrosine ligase-like family, member 9	109.288	70.6098	96.083	1.95889	-1.54673	-0.861264	-0.239149	-0.286612	0	-3.20583	-2.57791	-1.76892	-2.40799	-4.36688	8
129642	MBOAT2	membrane bound O-acyltransferase domain containing 2	111.742	78.475	98.8576	2.39412	-1.2249	-0.735546	-0.309769	-0.37087	0	-2.55239	-2.05974	-1.73322	-1.96045	-4.35457	9
11345	GABARAPL2	GABA(A) receptor-associated protein-like 2	98.8061	58.5725	68.3409	0.0997551	-2.03927	-2.11824	-0.125726	-0.151286	0	-0.957063	-0.794677	-0.118836	-4.1575	-4.25726	10
6876	TAGLN	transgelin	102.815	73.5415	71.7528	0.810751	-1.42677	-1.96365	0.536884	0.639277	0.585037	-2.7744	-2.23579	-1.64443	-3.39042	-4.20117	11
4857	NOVA1	neuro-oncological ventral antigen 1	112.522	80.494	103.614	2.5325	-1.14229	-0.520044	0.414529	0.493295	0.0771244	-3.85938	-3.09616	-2.40287	-1.66233	-4.19483	12
10280	SIGMAR1	sigma non-opioid intracellular receptor 1	97.2202	48.089	73.3019	-0.181535	-2.46823	-1.89346	-0.574769	-0.687043	-0.404236	-1.71192	-1.39327	0	-4.36169	-4.18015	13
7358	UGDH	UDP-glucose 6-dehydrogenase	100.099	47.2306	85.9383	0.329082	-2.50335	-1.32091	-1.18244	-1.41205	-0.864462	0.249005	0.161713	0	-3.82427	-4.15335	14
129831	RBM45	RNA binding motif protein 45	108.074	69.1147	97.9083	1.74358	-1.6079	-0.778562	0.249784	0.296737	0	-2.32005	-1.8755	-1.8755	-2.38646	-4.13004	15
2941	GSTA4	glutathione S-transferase alpha 4	97.0306	54.5053	68.225	-0.21515	-2.20569	-2.12349	-0.0821956	-0.0993504	-0.171889	-1.90834	-1.54902	-1.13985	-4.32918	-4.11403	16
2937	GSS	glutathione synthetase	102.172	66.3629	77.6762	0.696651	-1.7205	-1.69526	-0.0750159	-0.0907843	-0.0348601	-2.39192	-1.93249	-1.51922	-3.41576	-4.11241	17
1833	EPYC	epiphycan	116.787	85.4464	117.695	3.28885	-0.939647	0.117941	-0.982214	-1.17317	-0.961312	-2.91745	-2.34923	-2.34923	-0.821706	-4.11055	18
6810	STX4	syntaxin 4	104.935	71.9276	85.0852	1.18679	-1.4928	-1.35956	-0.13324	-0.160252	0	-2.53846	-2.0487	-1.25363	-2.85237	-4.03916	19
4170	MCL1	myeloid cell leukemia sequence 1 (BCL2-related)	102.096	62.3595	82.8426	0.683257	-1.88431	-1.46118	-1.0825	-1.29283	-1.29283	-2.23959	-1.8117	-0.506404	-3.34549	-4.02874	20
1020	CDK5	cyclin-dependent kinase 5	107.881	74.1439	95.4878	1.70931	-1.40212	-0.888232	-0.513888	-0.614405	-0.0388766	-2.59754	-2.09554	-1.56542	-2.29035	-3.99966
55521	TRIM36	tripartite motif containing 36	98.7011	59.1201	73.3956	0.0811278	-2.01686	-1.88921	-0.127646	-0.153577	0	-2.39666	-1.93625	-0.914157	-3.90607	-3.9872
147808	ZNF784	zinc finger protein 784	107.599	75.9204	93.4088	1.65926	-1.32943	-0.982431	-0.224994	-0.269725	-0.208403	-2.10037	-1.7013	-0.828346	-2.31186	-3.97112
3490	IGFBP7	insulin-like growth factor binding protein 7	97.6577	57.5261	71.3821	-0.103934	-2.08208	-1.98045	-0.101635	-0.122544	0.173602	-1.87651	-1.52378	-0.681049	-4.06253	-3.95859
2271	FH	fumarate hydratase	111.647	87.1622	100.058	2.37728	-0.86944	-0.68115	-0.789063	-0.942718	-0.514612	-3.05843	-2.46102	-2.29945	-1.55059	-3.92787
26279	PLA2G2D	phospholipase A2, group IID	98.706	62.2285	72.2569	0.0819918	-1.88967	-1.94081	-0.0333415	-0.0410623	0	-2.0228	-1.63979	-0.686175	-3.83048	-3.91247
9356	SLC22A6	solute carrier family 22 (organic anion transporter), member 6	108.51	88.0276	87.3701	1.82093	-0.834028	-1.25604	-0.576451	-0.68905	0	-3.07697	-2.47572	-1.73197	-2.09007	-3.91099
3421	IDH3G	isocitrate dehydrogenase 3 (NAD+) gamma	108.856	77.6436	98.1375	1.88225	-1.25892	-0.768175	-0.490744	-0.586792	-0.091161	-2.65042	-2.13748	-1.43259	-2.02709	-3.90934
2949	GSTM5	glutathione S-transferase mu 5	107.695	76.9198	94.338	1.67634	-1.28854	-0.940327	-0.348209	-0.416733	-0.21112	-2.61667	-2.11071	-1.61243	-2.22886	-3.9052
81542	TMX1	thioredoxin-related transmembrane protein 1	100.343	72.5775	69.5883	0.37226	-1.46621	-2.06172	0.595507	0.709221	0.302242	-1.78876	-1.45419	-0.55851	-3.52793	-3.90019
1861	TOR1A	torsin family 1, member A (torsin A)	106.891	61.8082	105.507	1.53367	-1.90687	-0.434267	-0.833165	-0.995337	-0.312483	-1.12194	-0.925425	-0.80433	-2.34113	-3.8748
7133	TNFRSF1B	tumor necrosis factor receptor superfamily, member 1B	113.081	76.4138	117.14	2.63153	-1.30924	0.0927999	-0.857433	-1.02429	-1.02429	-2.41136	-1.94791	-0.634907	-1.21644	-3.84797
283985	FADS6	fatty acid desaturase domain family, member 6	93.2684	54.2239	59.6929	-0.882419	-2.2172	-2.51008	0.292873	0.348146	0.348146	-1.62766	-1.32645	-0.735615	-4.72728	-3.84486
3418	IDH2	isocitrate dehydrogenase 2 (NADP+), mitochondrial	105.263	73.3618	90.2582	1.24493	-1.43412	-1.12518	-0.308938	-0.369878	0	-2.37011	-1.9152	-1.40412	-2.5593	-3.80423
10038	PARP2	poly (ADP-ribose) polymerase 2	104.186	70.7572	88.8383	1.05395	-1.5407	-1.18951	-0.257717	-0.308767	-0.189799	-2.24346	-1.81477	-1.10447	-2.73021	-3.78416
3913	LAMB2	laminin, beta 2 (laminin S)	104.761	84.4609	78.9856	1.15592	-0.979972	-1.63593	0.655962	0.78135	0.78135	-2.91915	-2.35058	-0.871428	-2.61591	-3.77183
6331	SCN5A	sodium channel, voltage-gated, type V, alpha subunit	107.257	88.3372	85.2855	1.5986	-0.821361	-1.35049	0.161658	0.191593	0	-2.89929	-2.33483	-1.54053	-2.17185	-3.77045
54101	RIPK4	receptor-interacting serine-threonine kinase 4	104.516	77.8877	84.2018	1.11241	-1.24893	-1.39959	0.150661	0.178472	0.0179245	-2.51201	-2.02772	-1.07846	-2.64852	-3.76094
545	ATR	ataxia telangiectasia and Rad3 related	102.254	73.4438	79.6085	0.711348	-1.43077	-1.60771	0.176945	0.209831	0.179947	-2.31906	-1.87472	-1.46742	-3.03848	-3.74983
3308	HSPA4	heat shock 70kDa protein 4	102.813	77.6652	78.3144	0.810463	-1.25804	-1.66635	0.40831	0.485875	0	-2.13684	-1.73022	-1.04502	-2.92438	-3.73485
55713	ZNF334	zinc finger protein 334	104.77	77.8683	85.9693	1.15754	-1.24973	-1.31951	0.269414	0.320157	0.220611	-1.53693	-1.2545	-0.64006	-2.56924	-3.72678
7745	ZNF192	zinc finger protein 192	100.318	61.4483	83.4566	0.367863	-1.9216	-1.43336	-0.488241	-0.583805	-0.458554	-0.922165	-0.767004	-0.0869619	-3.35495	-3.72281
6310	ATXN1	ataxin 1	107.753	90.2228	86.7808	1.68654	-0.744206	-1.28274	0.0261307	0.0298944	0	-2.96928	-2.39033	-1.86909	-2.02694	-3.71349
51533	PHF7	PHD finger protein 7	111.514	72.7111	117.346	2.35368	-1.46075	0.102162	-1.63591	-1.9531	-1.9531	-2.25152	-1.82116	-1.82116	-1.35858	-3.71227
51540	SCLY	selenocysteine lyase	109.62	83.8017	100.718	2.01773	-1.00694	-0.651246	-0.48925	-0.58501	-0.522187	-2.66898	-2.15219	-1.45317	-1.65819	-3.67592
6543	SLC8A2	solute carrier family 8 (sodium/calcium exchanger), member 2	104.47	77.4551	86.3311	1.10431	-1.26663	-1.30311	0.0364825	0.0422452	0	-2.40743	-1.94479	-1.6212	-2.56975	-3.67406
6464	SHC1	SHC (Src homology 2 domain containing) transforming protein 1	98.4089	63.4746	75.3448	0.0293006	-1.83868	-1.8009	-0.0377828	-0.0463612	-0.00984353	-1.8302	-1.48706	-1.26352	-3.63958	-3.66888
26519	TIMM10	translocase of inner mitochondrial membrane 10 homolog (yeast)	111.847	95.5619	99.0442	2.41266	-0.525743	-0.727093	0.201349	0.238949	0.238949	-3.64564	-2.92667	-1.84149	-1.25284	-3.6655
50487	PLA2G3	phospholipase A2, group III	102.228	67.9595	86.3542	0.706717	-1.65517	-1.30207	0.142671	0.168939	0.0781456	-1.92536	-1.56252	-0.912791	-2.95724	-3.66396
22795	NID2	nidogen 2 (osteonidogen)	99.7526	74.8789	70.6956	0.267626	-1.37204	-2.01155	0.63232	0.753142	0.442754	-1.29715	-1.06436	-0.743965	-3.38359	-3.65122
374	AREG	amphiregulin	109.039	86.8796	96.4381	1.91475	-0.881001	-0.845175	-0.117444	-0.141406	0	-2.75993	-2.22432	-2.22432	-1.72618	-3.64093
8218	CLTCL1	clathrin, heavy chain-like 1	108.141	82.4851	97.0101	1.75534	-1.06082	-0.819259	-0.241556	-0.289485	-0.176491	-1.81658	-1.47626	-1.24131	-1.88007	-3.63541
2065	ERBB3	v-erb-b2 erythroblastic leukemia viral oncogene homolog 3 (avian)	100.527	69.3791	80.0408	0.40489	-1.59708	-1.58812	-0.0089623	-0.0119753	0.112462	-1.99301	-1.61617	-1.17079	-3.18521	-3.5901
29089	UBE2T	ubiquitin-conjugating enzyme E2T (putative)	101.808	77.8528	77.895	0.632244	-1.25036	-1.68535	0.234962	0.279053	0.279053	-1.85021	-1.50292	-1.12674	-2.93571	-3.56795
6309	SC5DL	sterol-C5-desaturase (ERG3 delta-5-desaturase homolog, S. cerevisiae)-like	107.471	88.7074	90.5553	1.63657	-0.806212	-1.11172	-0.931094	-1.11218	-0.243265	-2.42354	-1.95757	-1.91281	-1.91793	-3.5545
6521	SLC4A1	solute carrier family 4, anion exchanger, member 1 (erythrocyte membrane protein band 3, Diego blood group)	96.9493	68.6492	67.503	-0.229567	-1.62695	-2.1562	0.529253	0.630172	0.630172	-1.92664	-1.56353	-0.741708	-3.78315	-3.55359
10393	ANAPC10	anaphase promoting complex subunit 10	100.299	69.6235	79.7757	0.364534	-1.58708	-1.60014	0.0130517	0.0142897	0	-0.0140182	-0.0468599	0	-3.18722	-3.55175
11027	LILRA2	leukocyte immunoglobulin-like receptor, subfamily A (with TM domain), member 2	112.232	96.2142	102.485	2.48101	-0.499051	-0.571192	-0.573568	-0.68561	0	-3.0522	-2.45609	-2.33848	-1.07024	-3.55126
6863	TAC1	tachykinin, precursor 1	106.847	81.6866	94.6618	1.52582	-1.09349	-0.925656	-0.167832	-0.201524	0	-2.45147	-1.97972	-1.69626	-2.01914	-3.54496
57188	ADAMTSL3	ADAMTS-like 3	103.783	63.58	99.0357	0.98238	-1.83437	-0.727478	-1.00352	-1.19859	-1.19859	-1.17283	-0.965775	-0.474967	-2.56185	-3.54423
5149	PDE6H	phosphodiesterase 6H, cGMP-specific, cone, gamma	109.543	95.0138	93.2351	2.00399	-0.548169	-0.990299	0.160997	0.190805	0.190805	-2.99428	-2.41016	-2.10671	-1.53847	-3.54245
9588	PRDX6	peroxiredoxin 6	106.623	87.2677	88.8858	1.48608	-0.865122	-1.18736	0.322241	0.383186	0	-2.65369	-2.14007	-2.14007	-2.05248	-3.53857
3420	IDH3B	isocitrate dehydrogenase 3 (NAD+) beta	103.121	72.0022	88.9816	0.864966	-1.48975	-1.18302	-0.306726	-0.367239	-0.1606	-2.04799	-1.65976	-1.37962	-2.67278	-3.53774
6556	SLC11A1	solute carrier family 11 (proton-coupled divalent metal ion transporters), member 1	93.5551	52.0173	69.7247	-0.831567	-2.30749	-2.05554	-0.251955	-0.301891	-0.0425079	-1.22397	-1.00633	-0.290809	-4.36303	-3.53146
3182	HNRNPAB	heterogeneous nuclear ribonucleoprotein A/B	101.005	68.9038	83.8378	0.489738	-1.61653	-1.41608	-0.200445	-0.240435	-0.315478	-1.90582	-1.54703	-0.674274	-3.03262	-3.52235
8985	PLOD3	procollagen-lysine, 2-oxoglutarate 5-dioxygenase 3	97.2906	57.2114	79.8584	-0.169047	-2.09496	-1.59639	-0.317927	-0.380603	-0.209064	-0.198398	-0.19307	-0.124501	-3.69135	-3.5223
91754	NEK9	NIMA-related kinase 9	108.208	88.1571	94.9959	1.76736	-0.82873	-0.91052	0.0817899	0.0963017	0.420818	-2.67788	-2.15925	-2.15925	-1.73925	-3.50661
11095	ADAMTS8	ADAM metallopeptidase with thrombospondin type 1 motif, 8	101.923	65.191	91.5682	0.65258	-1.76845	-1.06582	-0.207526	-0.248882	0	-1.89836	-1.54111	-0.397082	-2.83428	-3.48686
4760	NEUROD1	neuronal differentiation 1	104.851	70.7409	98.0743	1.17185	-1.54136	-0.77104	-0.770322	-0.920358	-0.263827	-2.21778	-1.79441	-1.59951	-2.3124	-3.48425
5768	QSOX1	quiescin Q6 sulfhydryl oxidase 1	106.701	87.7189	89.9923	1.50007	-0.846659	-1.13723	-0.591548	-0.707062	-0.270321	-2.63729	-2.12707	-1.34394	-1.98389	-3.48395
25942	SIN3A	SIN3 transcription regulator homolog A (yeast)	98.4689	71.1591	72.7667	0.0399383	-1.52425	-1.91771	0.076458	0.0899402	0	-2.09343	-1.6958	-0.568734	-3.44196	-3.4819
26762	HAVCR1	hepatitis A virus cellular receptor 1	101.489	55.3474	99.1012	0.575573	-2.17123	-0.724511	-0.739525	-0.883614	-0.883614	-1.24861	-1.02587	-0.657917	-2.89574	-3.47131
11030	RBPMS	RNA binding protein with multiple splicing	105.944	86.1855	88.7251	1.36568	-0.909404	-1.19465	-0.136948	-0.164675	0	-3.02356	-2.43337	-2.39377	-2.10405	-3.46973
3221	HOXC4	homeobox C4	93.7536	46.9327	76.6659	-0.796376	-2.51554	-1.74104	-0.774502	-0.925345	-0.510581	-0.944665	-0.784846	-0.525299	-4.25658	-3.46021
10134	BCAP31	B-cell receptor-associated protein 31	106.565	73.7521	102.644	1.47583	-1.41815	-0.564008	-0.962641	-1.14982	-1.07676	-2.03983	-1.65329	-1.65329	-1.98216	-3.45798
7363	UGT2B4	UDP glucuronosyltransferase 2 family, polypeptide B4	100.461	55.5195	95.3816	0.393254	-2.16419	-0.893043	-0.133131	-0.160121	-0.0804737	-1.2863	-1.05575	0	-3.05723	-3.45049
1859	DYRK1A	dual-specificity tyrosine-(Y)-phosphorylation regulated kinase 1A	101.895	73.02	85.9578	0.647512	-1.44811	-1.32003	-0.128078	-0.154093	0.0236983	-1.96754	-1.59597	-1.55298	-2.76814	-3.41565
4222	MEOX1	mesenchyme homeobox 1	104.579	66.4926	102.994	1.1237	-1.71519	-0.548124	-0.568385	-0.679426	-0.636895	-1.76621	-1.43631	-1.35618	-2.26332	-3.38701
2907	GRINA	glutamate receptor, ionotropic, N-methyl D-aspartate-associated protein 1 (glutamate binding)	114.229	94.9451	115.124	2.83509	-0.550979	0.00147034	-0.552449	-0.660413	-0.252714	-2.83362	-2.28276	-2.28276	-0.549509	-3.3846
2306	FOXD2	forkhead box D2	95.5315	66.2962	67.8636	-0.48104	-1.72323	-2.13987	0.418882	0.498488	0	-1.41968	-1.16152	-0.240242	-3.86309	-3.38205
8621	CDK13	cyclin-dependent kinase 13	97.613	63.9168	78.2067	-0.111866	-1.82059	-1.67123	-0.149365	-0.179491	0.0174835	-1.55936	-1.27229	-0.925645	-3.49182	-3.37995
4026	LPP	LIM domain containing preferred translocation partner in lipoma	99.4224	70.4385	79.6372	0.209064	-1.55374	-1.60641	0.0526748	0.0615642	0.0615642	-1.10212	-0.909708	-0.856562	-3.16015	-3.36921
8200	GDF5	growth differentiation factor 5	121.501	104.368	135.697	4.12491	-0.165401	0.933604	-1.00877	-1.20485	-0.0661557	-2.98927	-2.40618	-2.24805	0.768203	-3.3567
1822	ATN1	atrophin 1	114.812	105.491	108.829	2.93857	-0.119453	-0.283753	0.0436432	0.0507886	0	-3.10652	-2.49916	-1.34138	-0.403206	-3.34178
5805	PTS	6-pyruvoyltetrahydropterin synthase	101.479	63.3946	94.8628	0.573899	-1.84196	-0.916549	-0.925409	-1.10539	-1.03747	-1.49045	-1.21764	-0.0717864	-2.75851	-3.33241
6697	SPR	sepiapterin reductase (7,8-dihydrobiopterin:NADP+ oxidoreductase)	96.4226	63.3567	75.1604	-0.322996	-1.84351	-1.80925	-0.0342576	-0.0421553	0.0448303	-1.48625	-1.21432	-0.284026	-3.65276	-3.32976
163702	IFNLR1	interferon, lambda receptor 1	111.947	101.205	101.781	2.43035	-0.294838	-0.603109	0.308271	0.366518	0	-3.03346	-2.44122	-2.2532	-0.897946	-3.3283
10138	YAF2	YY1 associated factor 2	108.928	77.4019	111.713	1.89505	-1.26881	-0.153099	-1.11571	-1.33244	-0.392623	-2.04815	-1.65989	-1.54228	-1.42191	-3.31696
1824	DSC2	desmocollin 2	99.8596	54.7802	96.6471	0.286606	-2.19444	-0.835704	0.194447	0.230713	0.0274131	-2.92385	-2.35431	-1.59079	-3.03014	-3.31675
8170	SLC14A2	solute carrier family 14 (urea transporter), member 2	113.039	94.2884	112.615	2.62416	-0.577849	-0.11219	-0.873357	-1.04329	-0.567207	-3.01343	-2.42534	-2.42534	-0.690039	-3.3142
6545	SLC7A4	solute carrier family 7 (orphan transporter), member 4	106.046	77.7989	100.17	1.38389	-1.25257	-0.676071	-0.576494	-0.689101	-0.0315196	-2.05996	-1.66926	-1.19397	-1.92864	-3.31253
11200	CHEK2	checkpoint kinase 2	99.3388	70.3089	80.8471	0.194238	-1.55904	-1.55159	-0.00744571	-0.0101659	-0.116442	-1.74583	-1.42015	-0.770661	-3.11063	-3.30487
57157	PHTF2	putative homeodomain transcription factor 2	104.225	80.1762	91.1584	1.06092	-1.15529	-1.0844	0.0821024	0.0966745	0	-2.29832	-1.85827	-0.841857	-2.23969	-3.30061
19	ABCA1	ATP-binding cassette, sub-family A (ABC1), member 1	102.897	85.5326	81.6998	0.825332	-0.93612	-1.51296	0.417214	0.496498	0	-1.5269	-1.24655	-0.733848	-2.44908	-3.27441
9462	RASAL2	RAS protein activator like 2	109.692	103.517	92.1198	2.03046	-0.200231	-1.04084	0.999047	1.19069	0.128284	-2.53331	-2.04461	-1.52338	-1.24107	-3.27153
2999	GZMH	granzyme H (cathepsin G-like 2, protein h-CCPX)	101.308	70.6919	88.9899	0.543508	-1.54337	-1.18264	-0.433889	-0.518958	-0.343566	-1.40148	-1.14709	-0.904974	-2.72601	-3.26952
55294	FBXW7	F-box and WD repeat domain containing 7, E3 ubiquitin protein ligase	104.81	74.2215	99.5165	1.16453	-1.39894	-0.705693	-0.720186	-0.860541	-0.579191	-1.75102	-1.42427	-1.40141	-2.10464	-3.26916
699	BUB1	budding uninhibited by benzimidazoles 1 homolog (yeast)	104.728	90.0888	85.0371	1.15004	-0.74969	-1.36174	0.612055	0.728964	0.531056	-2.51178	-2.02754	-1.49457	-2.11144	-3.26147
3423	IDS	iduronate 2-sulfatase	100.063	56.6024	97.145	0.322661	-2.11988	-0.813145	-1.30674	-1.56036	-0.681987	-1.13581	-0.936417	-0.508843	-2.93302	-3.25569
9258	MFHAS1	malignant fibrous histiocytoma amplified sequence 1	98.092	70.0169	77.3204	-0.0268968	-1.57099	-1.71138	0.140396	0.166225	0.310609	-1.68449	-1.37151	-0.416825	-3.28237	-3.25547
2976	GTF3C2	general transcription factor IIIC, polypeptide 2, beta 110kDa	97.5577	68.8968	76.2561	-0.12167	-1.61682	-1.75961	0.14279	0.169081	0.379468	-1.63794	-1.3346	-0.998891	-3.37643	-3.25476
27255	CNTN6	contactin 6	100.963	72.3263	86.6063	0.482318	-1.47649	-1.29064	0.180318	0.213856	0	-1.77296	-1.44167	-1.17456	-2.76714	-3.24945
84869	CBR4	carbonyl reductase 4	105.926	90.5496	89.5981	1.36251	-0.730832	-1.15509	0.424256	0.5049	0	-2.97911	-2.39812	-0.788192	-1.88592	-3.24843
9580	SOX13	SRY (sex determining region Y)-box 13	105.672	82.8444	95.8478	1.31754	-1.04611	-0.871923	-0.384896	-0.460505	-0.129674	-1.31378	-1.07755	0	-1.91804	-3.23558
390212	GPR152	G protein-coupled receptor 152	95.4421	65.2366	71.79	-0.496887	-1.76659	-1.96196	0.406627	0.483867	0.425926	-0.482846	-0.418631	-0.278748	-3.72855	-3.23166
348932	SLC6A18	solute carrier family 6, member 18	104.389	79.7107	93.8218	1.08994	-1.17434	-0.963718	-0.210618	-0.252572	0.0621747	-2.05366	-1.66426	-1.48826	-2.13805	-3.228
2669	GEM	GTP binding protein overexpressed in skeletal muscle	98.501	71.5815	78.2862	0.0456356	-1.50697	-1.66762	0.14636	0.17334	0	-1.51785	-1.23937	-0.0296953	-3.17459	-3.22023
7297	TYK2	tyrosine kinase 2	100.582	61.0565	96.1096	0.414668	-1.93763	-0.860058	-1.07757	-1.28693	-0.436821	-1.27473	-1.04658	-0.894853	-2.79768	-3.21235
2987	GUK1	guanylate kinase 1	108.507	89.4837	101.484	1.82037	-0.774449	-0.616542	-0.157906	-0.189681	0	-2.43691	-1.96817	-1.43825	-1.39099	-3.21136
9912	ARHGAP44	Rho GTPase activating protein 44	100.009	65.9653	89.5225	0.31312	-1.73677	-1.15852	-0.578254	-0.691201	-0.158668	-1.47164	-1.20272	-0.583917	-2.89529	-3.20841
10157	AASS	aminoadipate-semialdehyde synthase	95.4964	55.5619	81.2795	-0.487263	-2.16245	-1.532	-0.523424	-0.625782	-0.370686	-1.04474	-0.864202	-0.17514	-3.69445	-3.20719
11168	PSIP1	PC4 and SFRS1 interacting protein 1	96.8855	67.1452	76.3565	-0.240883	-1.68849	-1.75506	0.36414	0.433175	0.000140551	-0.624038	-0.530594	-0.264236	-3.44355	-3.20266
2103	ESRRB	estrogen-related receptor beta	98.0622	60.197	87.4621	-0.0321979	-1.97279	-1.25187	-0.720923	-0.86142	-0.465301	-1.21967	-1.00292	-0.386788	-3.22467	-3.19247
657	BMPR1A	bone morphogenetic protein receptor, type IA	100.644	76.6464	82.7539	0.425721	-1.29972	-1.4652	0.165475	0.196147	0.122979	-1.89092	-1.53521	-0.946654	-2.76492	-3.19064
11023	VAX1	ventral anterior homeobox 1	108.946	79.4638	112.731	1.89822	-1.18444	-0.106956	-1.07749	-1.28684	-1.00478	-2.2017	-1.78165	-1.78165	-1.2914	-3.18961
83942	TSSK1B	testis-specific serine kinase 1B	100.875	70.4656	89.618	0.466669	-1.55263	-1.15419	-0.398441	-0.476664	0	-1.62086	-1.32105	-1.03575	-2.70682	-3.17348
26575	RGS17	regulator of G-protein signaling 17	104.23	79.6688	94.5972	1.06179	-1.17605	-0.928586	-0.247464	-0.296534	-0.0145427	-1.50731	-1.23101	-0.831758	-2.10464	-3.16643
23157	SEPTIN6	septin 6	95.608	67.5876	71.9844	-0.467461	-1.67039	-1.95315	-0.0573421	-0.0696975	0	-0.484752	-0.420144	-0.420144	-3.62354	-3.15608
7072	TIA1	TIA1 cytotoxic granule-associated RNA binding protein	104.188	87.4087	87.8673	1.05433	-0.859354	-1.23351	0.374156	0.445126	0.138941	-2.28784	-1.84996	-1.62948	-2.09286	-3.14719
10439	OLFM1	olfactomedin 1	111.054	101.341	102.377	2.27202	-0.289291	-0.576086	-0.350102	-0.418992	0	-2.84811	-2.29424	-1.70411	-0.865378	-3.1374
2650	GCNT1	glucosaminyl (N-acetyl) transferase 1, core 2	95.6329	59.4932	79.8171	-0.463059	-2.0016	-1.59826	0.168791	0.200104	0	-0.407574	-0.358943	0	-3.59986	-3.1368
3886	KRT35	keratin 35	106.898	89.6388	97.104	1.53499	-0.768104	-0.815001	0.0468974	0.0546712	-0.101152	-2.34999	-1.89925	-1.83755	-1.5831	-3.1181
25930	PTPN23	protein tyrosine phosphatase, non-receptor type 23	91.3748	62.808	60.5921	-1.21827	-1.86596	-2.46933	0.535686	0.637848	0.305324	-1.11096	-0.916711	-0.376972	-4.33529	-3.11702
23595	ORC3	origin recognition complex, subunit 3	111.181	84.0774	118.933	2.29459	-0.995664	0.174053	-1.16972	-1.39688	-1.07093	-1.32354	-1.08529	-0.732387	-0.821611	-3.1162
9464	HAND2	heart and neural crest derivatives expressed 2	103.147	76.1803	94.7066	0.869718	-1.3188	-0.923628	-0.40011	-0.478657	-0.478657	-2.06624	-1.67423	-0.432093	-2.24242	-3.11214
10893	MMP24	matrix metallopeptidase 24 (membrane-inserted)	105.363	89.9423	90.9591	1.26262	-0.755681	-1.09343	0.289501	0.344123	0	-2.35604	-1.90404	-0.935363	-1.84911	-3.11172
79695	GALNT12	UDP-N-acetyl-alpha-D-galactosamine:polypeptide N-acetylgalactosaminyltransferase 12 (GalNAc-T12)	103.682	79.2915	94.0683	0.964566	-1.19149	-0.952548	-0.238941	-0.286365	-0.0530307	-0.949537	-0.788709	-0.470652	-2.14404	-3.1086
9260	PDLIM7	PDZ and LIM domain 7 (enigma)	101.171	78.8277	84.8135	0.519275	-1.21047	-1.37188	0.161408	0.191294	0	-1.47902	-1.20858	-1.15452	-2.58234	-3.10162
5814	PURB	purine-rich element binding protein B	106.082	76.2437	106.749	1.39021	-1.3162	-0.378002	0.00423058	0.00376518	0	-1.76085	-1.43207	-1.06412	-1.6942	-3.08441
883	CCBL1	cysteine conjugate-beta lyase, cytoplasmic	111.415	88.47	116.59	2.33602	-0.815927	0.0678904	-0.423823	-0.506948	-0.506948	-2.26813	-1.83433	-1.77723	-0.748036	-3.08406
58500	ZNF250	zinc finger protein 250	96.2105	73.7966	70.5512	-0.360618	-1.41633	-2.01809	0.616623	0.734414	0.526302	-1.7186	-1.39856	-1.1252	-3.43442	-3.0738
79582	SPAG16	sperm associated antigen 16	108.108	79.0859	112.494	1.74963	-1.1999	-0.117709	-0.530239	-0.633914	-0.59307	-2.60546	-2.10182	-1.22938	-1.31761	-3.06724
7922	SLC39A7	solute carrier family 39 (zinc transporter), member 7	99.988	69.0115	89.8153	0.309365	-1.61213	-1.14525	0.143404	0.169814	0	-2.06489	-1.67317	-1.45972	-2.75738	-3.06674
2934	GSN	gelsolin	112.706	97.7474	113.727	2.56508	-0.436315	-0.0618329	-0.513545	-0.613996	0	-2.62691	-2.11884	-2.00707	-0.498148	-3.06323
6774	STAT3	signal transducer and activator of transcription 3 (acute-phase response factor)	97.113	70.0089	77.8334	-0.200536	-1.57131	-1.68814	0.116825	0.138102	0	-1.4876	-1.21539	-0.686766	-3.25945	-3.05892
23774	BRD1	bromodomain containing 1	107.223	83.6183	105.249	1.5925	-1.01445	-0.445938	0.26977	0.320582	0.320582	-2.03844	-1.65219	-1.44906	-1.46038	-3.05288
5813	PURA	purine-rich element binding protein A	104.754	74.1377	104.154	1.1546	-1.40237	-0.495591	-0.643185	-0.76867	-0.76867	-2.03562	-1.64995	-1.1919	-1.89796	-3.05256
8491	MAP4K3	mitogen-activated protein kinase kinase kinase kinase 3	102.799	80.7788	90.5192	0.807961	-1.13063	-1.11335	-0.0172787	-0.0218976	0.0272296	-1.92131	-1.55931	-0.588296	-2.24399	-3.05195
6749	SSRP1	structure specific recognition protein 1	97.8544	73.7446	77.6781	-0.0690536	-1.41846	-1.69518	0.27672	0.328874	0.160884	-1.62612	-1.32523	-0.414836	-3.11363	-3.04458
344760	VN2R1P	vomeronasal 2 receptor 1 pseudogene	106.391	90.8304	95.8232	1.44507	-0.719343	-0.873033	0.15369	0.182086	0	-1.70923	-1.39113	-0.985	-1.59238	-3.03745
533	ATP6V0B	ATPase, H+ transporting, lysosomal 21kDa, V0 subunit b	94.1348	64.4111	71.7277	-0.728765	-1.80037	-1.96479	0.16442	0.194888	0.0688736	-1.23602	-1.01589	-0.373205	-3.76515	-3.03639
4692	NDN	necdin homolog (mouse)	103.264	63.8105	108.088	0.89044	-1.82494	-0.317327	-0.624341	-0.746187	-0.746187	-0.736153	-0.619499	-0.426995	-2.14227	-3.03271
23589	CARHSP1	calcium regulated heat stable protein 1, 24kDa	109.824	99.8982	101.34	2.05381	-0.348309	-0.62306	0.274751	0.326525	0	-1.84896	-1.50194	-1.50194	-0.971369	-3.02518
9941	EXOG	endo/exonuclease (5'-3'), endonuclease G-like	96.5165	66.3493	79.5986	-0.306342	-1.72106	-1.60816	-0.112899	-0.135983	-0.135983	-0.643264	-0.54584	-0.423136	-3.32922	-3.02288
2348	FOLR1	folate receptor 1 (adult)	96.204	66.9957	77.8009	-0.361754	-1.69461	-1.68961	-0.36284	-0.434188	-0.00724051	-0.476781	-0.413822	-0.178074	-3.38422	-3.02247
4593	MUSK	muscle, skeletal, receptor tyrosine kinase	96.4079	61.1866	83.9007	-0.325599	-1.9323	-1.41324	-0.519067	-0.620584	-0.029	-1.08764	-0.898221	-0.374678	-3.34554	-3.01994
10125	RASGRP1	RAS guanyl releasing protein 1 (calcium and DAG-regulated)	104.096	70.5782	105.653	1.03797	-1.54802	-0.427668	-1.12035	-1.33798	-0.194605	-2.46786	-1.99271	-0.808099	-1.97569	-3.01366
4643	MYO1E	myosin IE	102.81	75.5796	96.161	0.809872	-1.34337	-0.857729	-0.485643	-0.580706	0	-1.6676	-1.35812	-0.515843	-2.2011	-3.01097
114026	ZIM3	zinc finger, imprinted 3	100.247	74.623	87.0469	0.35535	-1.38251	-1.27068	-0.111834	-0.134712	0	-1.06458	-0.879935	-0.520758	-2.65319	-3.00854
3883	KRT33A	keratin 33A	103.89	84.198	92.6883	1.00148	-0.990727	-1.01508	0.02435	0.0277698	-0.299984	-2.01656	-1.63484	-0.785484	-2.0058	-3.00729
3687	ITGAX	integrin, alpha X (complement component 3 receptor 4 subunit)	99.9972	72.1253	88.4244	0.311003	-1.48471	-1.20827	-0.276447	-0.331113	-0.0219613	-1.51927	-1.2405	-0.830754	-2.69298	-3.00399
434	ASIP	agouti signaling protein	97.8886	68.3115	83.6206	-0.0629851	-1.64077	-1.42593	0.263011	0.312518	0.312518	-1.36294	-1.11653	0	-3.0667	-3.00371
9626	GUCA1C	guanylate cyclase activator 1C	98.4661	69.0364	85.2455	0.0394388	-1.61111	-1.3523	-0.258804	-0.310063	0	-1.18656	-0.976666	-0.976666	-2.96341	-3.00285
64601	VPS16	vacuolar protein sorting 16 homolog (S. cerevisiae)	97.6521	64.9758	85.8952	-0.104922	-1.77726	-1.32287	-0.45439	-0.543418	-0.117792	-1.73512	-1.41166	-0.744611	-3.10013	-2.9952
9024	BRSK2	BR serine/threonine kinase 2	103.856	80.9018	95.8003	0.995359	-1.1256	-0.874073	-0.251526	-0.30138	-0.347402	-1.86943	-1.51817	-1.37186	-1.99967	-2.99503
7203	CCT3	chaperonin containing TCP1, subunit 3 (gamma)	106.652	103.24	86.5859	1.49127	-0.211578	-1.29157	0.653499	0.778411	0.778411	-2.20969	-1.78799	-1.49561	-1.50315	-2.99442
5880	RAC2	ras-related C3 botulinum toxin substrate 2 (rho family, small GTP binding protein Rac2)	92.5813	59.1876	71.3329	-1.00429	-2.0141	-1.98268	0.0026322	0.00185814	0	-0.978385	-0.811585	-0.0692431	-3.99677	-2.99248
4791	NFKB2	nuclear factor of kappa light polypeptide gene enhancer in B-cells 2 (p49/p100)	99.5436	70.9158	88.1493	0.230549	-1.53421	-1.22073	-0.313471	-0.375287	-0.375287	-1.16596	-0.960329	-0.81239	-2.75494	-2.98549
329	BIRC2	baculoviral IAP repeat containing 2	100.057	73.1815	88.1269	0.321632	-1.4415	-1.22175	-0.216666	-0.259788	0	-1.54338	-1.25962	-0.492613	-2.66325	-2.98488
8780	RIOK3	RIO kinase 3 (yeast)	104.53	78.9237	100.515	1.11502	-1.20654	-0.660472	-0.546069	-0.6528	-0.37755	-1.77549	-1.44367	-1.08416	-1.86701	-2.98203
54556	ING3	inhibitor of growth family, member 3	103.496	84.1358	91.7833	0.931634	-0.99327	-1.05608	-0.0665073	-0.0806326	-0.0150957	-1.98771	-1.61196	-1.11816	-2.04935	-2.98098
10039	PARP3	poly (ADP-ribose) polymerase family, member 3	96.0773	80.2933	66.2294	-0.384243	-1.1505	-2.21391	0.958595	1.14242	1.14242	-1.82967	-1.48664	-0.273543	-3.36441	-2.98017
54857	GDPD2	glycerophosphodiester phosphodiesterase domain containing 2	101.001	67.5829	97.0663	0.489065	-1.67058	-0.816709	0.411778	0.490012	0.290476	-1.02588	-0.849249	-0.435858	-2.48729	-2.97635
2928	GSC2	goosecoid homeobox 2	108.085	83.0465	110.975	1.74552	-1.03784	-0.186525	-1.08658	-1.29769	-0.613159	-2.21673	-1.79357	-1.04981	-1.22437	-2.96989
5985	RFC5	replication factor C (activator 1) 5, 36.5kDa	100.338	87.1817	77.0753	0.371439	-0.868641	-1.72249	-0.0713223	-0.0863775	0	-2.09393	-1.69619	-1.69619	-2.59113	-2.96257
117584	RFFL	ring finger and FYVE-like domain containing E3 ubiquitin protein ligase	92.1226	48.3449	80.0095	-1.08565	-2.45776	-1.58954	-0.70604	-0.843663	-0.843663	0.560668	0.408856	0.312441	-4.0473	-2.96165
10208	USPL1	ubiquitin specific peptidase like 1	93.2698	54.568	79.3169	-0.882176	-2.20312	-1.62092	-0.112322	-0.135295	0	-0.354024	-0.316478	0	-3.82404	-2.94187
7538	ZFP36	ZFP36 ring finger protein	102.524	87.4852	85.9261	0.759243	-0.856221	-1.32147	0.206165	0.244694	0.244694	-1.9589	-1.58911	-0.993084	-2.17769	-2.93693
10201	NME6	NME/NM23 nucleoside diphosphate kinase 6	94.1915	63.1479	75.3304	-0.718707	-1.85205	-1.80155	-0.0505051	-0.0615402	-0.0615402	-1.08284	-0.894417	-0.545349	-3.6536	-2.93489
3887	KRT81	keratin 81	105.183	71.7677	110.673	1.23068	-1.49935	-0.200221	-1.29912	-1.55128	-0.505589	-1.4309	-1.17042	-0.801465	-1.69957	-2.93025
5063	PAK3	p21 protein (Cdc42/Rac)-activated kinase 3	100.899	80.8266	85.7291	0.471018	-1.12868	-1.33039	0.201713	0.239383	0.074057	-1.80141	-1.46423	-0.692946	-2.45907	-2.93008
10400	PEMT	phosphatidylethanolamine N-methyltransferase	103.032	84.557	90.8234	0.849302	-0.976038	-1.09957	0.123533	0.146105	0	-1.85368	-1.50568	-0.649938	-2.07561	-2.92491
4361	MRE11A	MRE11 meiotic recombination 11 homolog A (S. cerevisiae)	111.021	94.1532	113.43	2.26624	-0.583381	-0.0752725	-0.212156	-0.254407	-0.254407	-2.34151	-1.89252	-1.64894	-0.658654	-2.92489
26747	NUFIP1	nuclear fragile X mental retardation protein interacting protein 1	100.779	81.3246	84.9497	0.449609	-1.1083	-1.36571	-0.531228	-0.635093	-0.531319	-1.68264	-1.37005	-0.409908	-2.47401	-2.92362
10379	IRF9	interferon regulatory factor 9	104.3	83.6851	96.6994	1.07424	-1.01171	-0.833336	-0.178377	-0.214106	-0.214106	-1.95366	-1.58496	0	-1.84505	-2.91929
2266	FGG	fibrinogen gamma chain	109.793	103.366	100.431	2.04842	-0.206405	-0.664269	-0.0353208	-0.0434238	0	-2.71269	-2.18686	-0.99129	-0.870674	-2.91909
4091	SMAD6	SMAD family member 6	93.3865	58.5713	76.7992	-0.861484	-2.03932	-1.735	0.00980508	0.0104162	0	-0.619602	-0.527077	-0.0834894	-3.77431	-2.91283
343	AQP8	aquaporin 8	104.676	82.6441	99.2647	1.14087	-1.05431	-0.717103	-0.337207	-0.403606	-0.171882	-0.255019	-0.237969	-0.237969	-1.77141	-2.91228
57463	AMIGO1	adhesion molecule with Ig-like domain 1	97.4719	65.525	86.643	-0.136889	-1.75479	-1.28898	-0.64358	-0.769141	-0.769141	-1.1521	-0.949334	-0.598157	-3.04377	-2.90688
51499	TRIAP1	TP53 regulated inhibitor of apoptosis 1	107.657	82.3245	111.382	1.6695	-1.06739	-0.168094	-0.992203	-1.18509	-0.392848	-1.8376	-1.49293	-0.848763	-1.23548	-2.90498
1990	CELA1	chymotrypsin-like elastase family, member 1	105.598	89.1177	97.1993	1.30446	-0.789425	-0.810684	-0.97493	-1.16448	-0.950459	-1.87618	-1.52352	-1.31717	-1.60011	-2.90456
23036	ZNF292	zinc finger protein 292	108.766	91.6134	107.393	1.86632	-0.687306	-0.348816	-0.707456	-0.845352	-0.311077	-2.35395	-1.90238	-1.38201	-1.03612	-2.90244
51447	IP6K2	inositol hexakisphosphate kinase 2	98.2184	79.7829	76.7937	-0.00448664	-1.17138	-1.73525	0.563868	0.671472	0.508767	-1.73076	-1.40821	-0.679026	-2.90663	-2.90215
5777	PTPN6	protein tyrosine phosphatase, non-receptor type 6	101.507	75.3138	93.7309	0.578777	-1.35425	-0.967837	-0.512705	-0.612994	-0.454838	-1.54661	-1.26218	-0.677843	-2.32209	-2.90086
90576	ZNF799	zinc finger protein 799	96.7054	70.32	79.5725	-0.27284	-1.55859	-1.60934	-0.10567	-0.127358	0	-1.42754	-1.16776	-0.172694	-3.16793	-2.89509
6542	SLC7A2	solute carrier family 7 (cationic amino acid transporter, y+ system), member 2	107.223	88.371	104.451	1.59255	-0.819976	-0.482119	-0.337857	-0.404382	0.170031	-2.07467	-1.68092	-1.66676	-1.3021	-2.89464
2944	GSTM1	glutathione S-transferase mu 1	97.57	65.8879	87.0802	-0.119484	-1.73994	-1.26918	-0.470762	-0.562951	-0.203624	-1.14969	-0.947428	-0.219346	-3.00911	-2.88963
481	ATP1B1	ATPase, Na+/K+ transporting, beta 1 polypeptide	95.0899	66.1723	77.1741	-0.55936	-1.7283	-1.71801	-0.0102858	-0.0135544	0	-0.659348	-0.558595	-0.145204	-3.44631	-2.88695
503835	DUXA	double homeobox A	94.6988	70.899	71.4187	-0.628722	-1.53489	-1.97879	0.443892	0.528328	0.528328	-1.35006	-1.10632	-1.10632	-3.51368	-2.88496
56990	CDC42SE2	CDC42 small effector 2	92.5384	61.6895	71.3412	-1.01189	-1.91173	-1.9823	0.0705709	0.0829163	0.131323	-0.970403	-0.805256	-0.271326	-3.89402	-2.88213
23046	KIF21B	kinesin family member 21B	104.615	92.2204	91.0618	1.1301	-0.662466	-1.08877	0.350962	0.417452	0.0940254	-2.71182	-2.18617	-2.18617	-1.75123	-2.88134
63950	DMRTA2	DMRT-like family A2	103.146	70.9411	104.631	0.869539	-1.53317	-0.473943	-1.05923	-1.26505	-0.561967	-1.38285	-1.13232	-0.411388	-2.00711	-2.87665
55311	ZNF444	zinc finger protein 444	103.804	74.0456	104.6	0.986252	-1.40614	-0.475362	0.349403	0.415593	0.415593	-1.58343	-1.29138	-1.18311	-1.8815	-2.86775
79759	ZNF668	zinc finger protein 668	102.987	86.5205	90.1837	0.841241	-0.895696	-1.12856	0.533151	0.634823	0.0480668	-1.49065	-1.2178	-0.324382	-2.02425	-2.86549
11039	SMA4	glucuronidase, beta pseudogene	102.111	87.5242	85.8559	0.68594	-0.854628	-1.32465	0.470019	0.559501	0.127214	-2.07387	-1.68028	-1.6301	-2.17928	-2.86522
64763	ZNF574	zinc finger protein 574	103.058	86.7401	90.3637	0.85393	-0.886709	-1.1204	1.07336	1.27935	0.377801	-2.29405	-1.85489	-1.22895	-2.00711	-2.86104
5578	PRKCA	protein kinase C, alpha	104.499	89.9279	93.2115	1.10944	-0.756273	-0.991369	0.235096	0.279212	0.161296	-2.10081	-1.70165	-1.17225	-1.74764	-2.85708
4212	MEIS2	Meis homeobox 2	102.049	68.3199	103.165	0.674992	-1.64042	-0.540387	-1.10004	-1.31374	-1.31374	-0.802091	-0.671787	-0.570286	-2.18081	-2.8558
4133	MAP2	microtubule-associated protein 2	103.263	82.3253	95.3591	0.89017	-1.06736	-0.894064	-0.29775	-0.356529	-0.0725623	-1.71947	-1.39925	-1.04726	-1.96142	-2.85159
2627	GATA6	GATA binding protein 6	101.863	90.6765	82.3706	0.641958	-0.725641	-1.48256	0.347465	0.413281	0	-2.2676	-1.83391	-1.31268	-2.2082	-2.85016
26136	TES	testis derived transcript (3 LIM domains)	108.496	93.4853	105.841	1.81828	-0.61071	-0.419125	-0.191585	-0.229863	0	-2.3315	-1.88458	-1.83451	-1.02983	-2.84812
89801	PPP1R3F	protein phosphatase 1, regulatory subunit 3F	102.235	97.4636	77.7481	0.707982	-0.447928	-1.692	0.0953107	0.112433	0	-2.57205	-2.07533	-1.13414	-2.13993	-2.84791
9562	MINPP1	multiple inositol-polyphosphate phosphatase 1	101.725	84.5392	87.5042	0.617452	-0.976765	-1.24996	0.419847	0.49964	0.49964	-1.86741	-1.51657	-1.08019	-2.22673	-2.84418
8687	KRT38	keratin 38	106.398	87.708	103.257	1.44621	-0.847107	-0.536197	0.0459321	0.0535195	0	-1.9824	-1.60775	-0.0375409	-1.3833	-2.82951
23569	PADI4	peptidyl arginine deiminase, type IV	108.861	95.1713	106.207	1.88317	-0.541724	-0.402557	-1.82713	-2.18124	-1.3285	-0.658052	-0.557567	-0.282615	-0.944282	-2.82745
302	ANXA2	annexin A2	103.127	93.3418	85.5414	0.866025	-0.616581	-1.3389	0.760172	0.905683	0.302721	-2.10535	-1.70525	-1.68509	-1.95548	-2.8215
7175	TPR	translocated promoter region, nuclear basket protein	108.503	96.5394	103.748	1.81966	-0.485743	-0.513984	0.0282419	0.0324133	0.152331	-2.33364	-1.88628	-1.55612	-0.999727	-2.81938
4648	MYO7B	myosin VIIB	100.69	72.0325	95.37	0.433887	-1.48851	-0.893567	-0.384493	-0.460023	-0.460023	-1.68188	-1.36944	-1.22768	-2.38208	-2.81597
6929	TCF3	transcription factor 3 (E2A immunoglobulin enhancer binding factors E12/E47)	91.8834	61.0508	70.8445	-1.12807	-1.93786	-2.0048	0.0669436	0.0785885	0	-0.867022	-0.723276	0	-3.94266	-2.81459
7779	SLC30A1	solute carrier family 30 (zinc transporter), member 1	110.894	91.9209	117.489	2.2436	-0.674725	0.108615	-0.78334	-0.93589	-0.718314	-2.13499	-1.72875	-1.72875	-0.566111	-2.80971
1393	CRHBP	corticotropin releasing hormone binding protein	111.487	103.179	109.728	2.34882	-0.21408	-0.243031	-0.0584698	-0.0710431	-0.0710431	-1.87134	-1.51968	-1.38645	-0.457111	-2.80593
834	CASP1	caspase 1, apoptosis-related cysteine peptidase	103.893	74.5019	105.925	1.00198	-1.38747	-0.41535	-1.04101	-1.24332	-0.590425	-0.863925	-0.720821	-0.541107	-1.80282	-2.8048
387129	NPSR1	neuropeptide S receptor 1	98.7073	72.5261	87.4844	0.082229	-1.46832	-1.25086	-0.217456	-0.260731	0	-1.33309	-1.09286	-0.12418	-2.71918	-2.80141
9487	PIGL	phosphatidylinositol glycan anchor biosynthesis, class L	103.312	86.9099	92.6467	0.89899	-0.879763	-1.01696	0.0729214	0.0857206	0	-1.91595	-1.55506	-0.455682	-1.89672	-2.79571
23244	PDS5A	PDS5, regulator of cohesion maintenance, homolog A (S. cerevisiae)	100.802	83.4666	85.9336	0.453815	-1.02065	-1.32112	-0.0734216	-0.0888821	0	-1.89657	-1.53969	-0.571006	-2.34178	-2.79559
130872	AHSA2	AHA1, activator of heat shock 90kDa protein ATPase homolog 2 (yeast)	103.511	73.0519	105.967	0.934136	-1.4468	-0.413422	-0.754427	-0.901394	-0.301887	-1.03203	-0.854127	-0.662148	-1.86022	-2.79436
4351	MPI	mannose phosphate isomerase	101.503	65.4234	105.131	0.578143	-1.75894	-0.451302	-0.13328	-0.160299	-0.160299	-1.02944	-0.852075	-0.852075	-2.21025	-2.78839
3202	HOXA5	homeobox A5	104.275	77.1905	105.352	1.06965	-1.27746	-0.441281	-0.836175	-0.998928	-0.344425	-1.51093	-1.23388	-0.815822	-1.71874	-2.78839
3945	LDHB	lactate dehydrogenase B	101.079	73.6643	96.161	0.502946	-1.42174	-0.857729	-0.380344	-0.455073	0	-1.36067	-1.11473	-0.186565	-2.27947	-2.78242
79731	NARS2	asparaginyl-tRNA synthetase 2, mitochondrial (putative)	97.933	69.7619	87.4433	-0.0551113	-1.58142	-1.25272	-0.730731	-0.873122	0	-0.285428	-0.262083	0	-2.83414	-2.77903
85443	DCLK3	doublecortin-like kinase 3	95.0604	71.6124	74.5537	-0.564595	-1.5057	-1.83674	0.33104	0.393684	0.340323	-1.27215	-1.04453	-0.803971	-3.34245	-2.77785
40	ASIC2	acid-sensing (proton-gated) ion channel 2	102.902	85.9582	92.3684	0.826222	-0.918703	-1.02957	0.110866	0.130992	0.0118589	-1.90761	-1.54845	-0.276747	-1.94827	-2.77449
586	BCAT1	branched chain amino-acid transaminase 1, cytosolic	104.559	91.1704	94.2402	1.12016	-0.705433	-0.94476	0.0815738	0.0960438	0.0960438	-2.76664	-2.22964	-1.55139	-1.65019	-2.77035
63893	UBE2O	ubiquitin-conjugating enzyme E2O	103.687	69.8872	110.097	0.965439	-1.57629	-0.226297	-1.15348	-1.3775	-0.674417	-1.37544	-1.12644	-0.0193659	-1.80259	-2.76803
55806	HR	hairless homolog (mouse)	100.43	77.7963	90.2088	0.387717	-1.25267	-1.12742	-0.390368	-0.467033	-0.467033	-0.804592	-0.67377	0	-2.38009	-2.76781
23503	ZFYVE26	zinc finger, FYVE domain containing 26	106.04	121.854	72.4018	1.38276	0.55007	-1.93424	1.32967	1.58515	1.58515	-2.8051	-2.26014	-1.39746	-1.38417	-2.76693
10278	EFS	embryonal Fyn-associated substrate	104.456	78.8648	105.11	1.10183	-1.20895	-0.452246	-0.407883	-0.48793	-0.405096	-0.895791	-0.746089	-0.746089	-1.6612	-2.76303
3077	HFE	hemochromatosis	104.108	74.3437	107.868	1.04013	-1.39394	-0.327282	-1.06666	-1.27392	-0.632366	-1.36741	-1.12007	-0.859457	-1.72122	-2.76135
165530	CLEC4F	C-type lectin domain family 4, member F	102.963	80.0734	98.2241	0.836996	-1.1595	-0.764253	-0.471186	-0.563457	-0.461064	-1.82071	-1.47953	-1.47953	-1.92375	-2.76075
6301	SARS	seryl-tRNA synthetase	102.072	88.2776	87.3496	0.678974	-0.823797	-1.25697	0.399041	0.474815	0.474815	-1.50142	-1.22635	-1.22635	-2.08076	-2.75974
22981	NINL	ninein-like	101.951	82.4387	92.2056	0.657508	-1.06272	-1.03695	0.352849	0.419704	0.419704	-1.25135	-1.02804	-0.290855	-2.09966	-2.75717
3376	IARS	isoleucyl-tRNA synthetase	101.608	79.7611	93.4843	0.59664	-1.17228	-0.979008	-0.193269	-0.231873	-0.355931	-1.57565	-1.2852	-0.726936	-2.15129	-2.74793
51659	GINS2	GINS complex subunit 2 (Psf2 homolog)	97.0009	72.0957	82.4102	-0.220426	-1.48593	-1.48077	-0.265775	-0.31838	-0.31838	-0.236198	-0.223044	0	-2.96669	-2.74627
84911	ZNF382	zinc finger protein 382	106.138	78.5559	112.366	1.40011	-1.22159	-0.123495	-0.390752	-0.467491	-0.0131436	-1.81424	-1.4744	-1.4744	-1.34508	-2.74519
91133	L3MBTL4	l(3)mbt-like 4 (Drosophila)	100.676	90.393	80.3891	0.431443	-0.737243	-1.57235	-0.39103	-0.467822	-0.467822	-1.24207	-1.02068	-0.754324	-2.30959	-2.74103
374378	GALNTL4	UDP-N-acetyl-alpha-D-galactosamine:polypeptide N-acetylgalactosaminyltransferase-like 4	98.6544	70.1104	90.8608	0.0728405	-1.56716	-1.09788	-0.469287	-0.561191	-0.0844905	-1.17072	-0.9641	-0.331185	-2.66504	-2.73788
7305	TYROBP	TYRO protein tyrosine kinase binding protein	97.4552	71.5862	84.8566	-0.13985	-1.50677	-1.36992	-0.198192	-0.237746	-0.00510058	-1.63044	-1.32865	-0.0264765	-2.8767	-2.73685
673	BRAF	v-raf murine sarcoma viral oncogene homolog B1	89.3129	42.7872	79.0463	-1.58398	-2.68517	-1.63318	-1.05198	-1.25641	-1.16584	-0.0492024	-0.0747603	-0.0747603	-4.31835	-2.73437
11033	ADAP1	ArfGAP with dual PH domains 1	109.772	98.3577	109.054	2.0446	-0.411343	-0.273548	-1.16355	-1.38952	-0.268799	-2.1066	-1.70624	-1.70624	-0.684891	-2.72949
26036	ZNF451	zinc finger protein 451	103.304	82.09	98.4325	0.897496	-1.07698	-0.754808	-0.322173	-0.385668	0	-2.0988	-1.70005	0	-1.83179	-2.72929
64109	CRLF2	cytokine receptor-like factor 2	98.1711	72.4983	87.0083	-0.0128666	-1.46945	-1.27243	-0.310068	-0.371226	-0.00390738	-0.71202	-0.600362	-0.524743	-2.74188	-2.72902
163351	GBP6	guanylate binding protein family, member 6	108.065	101.448	99.6194	1.74188	-0.284891	-0.701031	0.428225	0.509635	0.305666	-2.45499	-1.98251	-1.84857	-0.985923	-2.7278
8643	PTCH2	patched 2	102.1	90.3172	86.3509	0.683933	-0.740344	-1.30222	0.477695	0.568659	0.568659	-1.98615	-1.61072	-1.28537	-2.04256	-2.72649
390443	RNASE9	ribonuclease, RNase A family, 9 (non-active)	113.431	104.766	117.714	2.69364	-0.149139	0.11883	-0.267968	-0.320997	0.0879749	-2.57481	-2.07752	-1.72146	-0.0303089	-2.72395
624	BDKRB2	bradykinin receptor B2	99.2087	75.8834	88.2039	0.171148	-1.33094	-1.21826	-0.0440628	-0.0538539	-0.047663	-1.38941	-1.13752	-0.606514	-2.54921	-2.72035
4360	MRC1	mannose receptor, C type 1	110.446	105.998	104.996	2.16418	-0.0987199	-0.457434	0.591272	0.704168	0	-1.93657	-1.57141	-1.57141	-0.556153	-2.72034
253827	MSRB3	methionine sulfoxide reductase B3	99.2466	91.3399	74.3971	0.177875	-0.698497	-1.84384	0.291593	0.346619	0.155615	-1.15533	-0.951897	-0.0908512	-2.54233	-2.72021
164668	APOBEC3H	apolipoprotein B mRNA editing enzyme, catalytic polypeptide-like 3H	107.248	88.9037	107.967	1.59698	-0.79818	-0.322817	-1.0458	-1.24903	-0.309212	-2.74513	-2.21258	-2.09498	-1.121	-2.71798
6768	ST14	suppression of tumorigenicity 14 (colon carcinoma)	99.5987	69.4427	95.6717	0.240327	-1.59448	-0.8799	-1.18479	-1.41487	-0.894789	-1.12023	-0.924063	-0.0846042	-2.47438	-2.71471
5770	PTPN1	protein tyrosine phosphatase, non-receptor type 1	106.409	81.183	111.769	1.44823	-1.11409	-0.150543	-0.809898	-0.967577	0	-1.82477	-1.48275	0	-1.26464	-2.71287
4833	NME4	NME/NM23 nucleoside diphosphate kinase 4	103.051	94.2344	86.842	0.852558	-0.580062	-1.27997	0.699904	0.833778	0.279541	-2.13252	-1.7268	-0.713469	-1.86003	-2.71259
4761	NEUROD2	neuronal differentiation 2	100.794	77.6593	93.0053	0.452304	-1.25827	-1.00071	-0.610772	-0.729998	-0.264288	-0.700276	-0.59105	-0.347559	-2.25898	-2.71129
29927	SEC61A1	Sec61 alpha 1 subunit (S. cerevisiae)	108.638	96.5527	106.706	1.84359	-0.485202	-0.379936	-0.105266	-0.126876	0	-2.22353	-1.79896	-1.79896	-0.865138	-2.70873
91807	MYLK3	myosin light chain kinase 3	103.22	86.5354	94.6593	0.882657	-0.895085	-0.925769	0.030684	0.0353269	-0.0445957	-1.80843	-1.46979	-0.768557	-1.82085	-2.70351
3218	HOXB8	homeobox B8	95.5627	60.7022	88.0534	-0.475505	-1.95212	-1.22508	-0.727045	-0.868725	-0.429969	-0.749574	-0.630142	-0.325631	-3.1772	-2.7017
83759	RBM4B	RNA binding motif protein 4B	100.023	88.6212	80.5273	0.315492	-0.809742	-1.56608	0.756341	0.901113	0.901113	-0.227512	-0.216156	-0.216156	-2.37582	-2.69132
6619	SNAPC3	small nuclear RNA activating complex, polypeptide 3, 50kDa	95.1885	71.1722	77.3682	-0.541877	-1.52371	-1.70922	0.185504	0.220044	0.0785858	-1.16734	-0.961424	-0.450343	-3.23293	-2.69105
55775	TDP1	tyrosyl-DNA phosphodiesterase 1	104.522	82.0452	104.259	1.11357	-1.07882	-0.490835	-0.587981	-0.702806	-0.574081	-1.90761	-1.54845	-1.54845	-1.56965	-2.68322
23519	ANP32D	acidic (leucine-rich) nuclear phosphoprotein 32 family, member D	108.652	96.0718	107.873	1.84601	-0.504878	-0.327057	-0.177821	-0.213441	0	-2.17307	-1.75895	-1.41238	-0.831935	-2.67795
3654	IRAK1	interleukin-1 receptor-associated kinase 1	93.2282	69.2303	71.7603	-0.889551	-1.60317	-1.96331	0.360136	0.428398	0.320479	-1.07376	-0.887214	-0.690847	-3.56648	-2.67693
26137	ZBTB20	zinc finger and BTB domain containing 20	103.235	89.5358	92.5948	0.885272	-0.772315	-1.01931	0.246997	0.293411	0.293411	-1.71985	-1.39956	-0.781033	-1.79163	-2.6769
2584	GALK1	galactokinase 1	102.277	96.1947	82.8433	0.715327	-0.499849	-1.46114	0.961294	1.14564	1.06527	-2.17647	-1.76164	-1.76164	-1.96099	-2.67632
57134	MAN1C1	mannosidase, alpha, class 1C, member 1	104.478	100.927	87.2111	1.10569	-0.306194	-1.26324	0.620324	0.73883	0.609895	-2.36894	-1.91427	-1.55869	-1.56944	-2.67513
56108	PCDHGA7	protocadherin gamma subfamily A, 7	99.8472	89.1083	79.7669	0.284404	-0.789808	-1.60054	0.511218	0.608655	0	-0.771111	-0.647221	-0.370535	-2.39034	-2.67475
116115	ZNF526	zinc finger protein 526	102.292	87.2563	91.0131	0.718028	-0.865587	-1.09098	0.0869134	0.102415	0.102415	-0.948651	-0.788007	-0.788007	-1.95656	-2.67459
195828	ZNF367	zinc finger protein 367	93.0552	64.6561	75.2714	-0.920246	-1.79034	-1.80422	0.202259	0.240034	0.0180029	-0.441258	-0.385653	-0.385653	-3.59456	-2.67431
55339	WDR33	WD repeat domain 33	106.309	86.1006	107.789	1.43046	-0.912879	-0.330857	-0.606482	-0.72488	0	-2.03773	-1.65162	-1.65162	-1.24374	-2.67419
283130	SLC25A45	solute carrier family 25, member 45	104.86	98.6743	90.8714	1.17355	-0.39839	-1.0974	0.699009	0.83271	0	-2.99299	-2.40913	-1.90345	-1.49579	-2.66934
10654	PMVK	phosphomevalonate kinase	102.509	78.404	100.046	0.756467	-1.2278	-0.681708	-0.546095	-0.652832	-0.313964	-1.43818	-1.17619	-0.344721	-1.90951	-2.66598
5754	PTK7	PTK7 protein tyrosine kinase 7	101.434	75.0672	98.8602	0.565919	-1.36434	-0.735429	-0.628912	-0.751641	-0.294124	-1.30135	-1.06769	-1.06769	-2.09977	-2.66569
348093	RBPMS2	RNA binding protein with multiple splicing 2	104.676	88.2778	99.6299	1.14078	-0.823789	-0.700558	-0.123231	-0.14831	0	-1.84134	-1.49589	-1.29329	-1.52435	-2.66513
389692	MAFA	v-maf musculoaponeurotic fibrosarcoma oncogene homolog A (avian)	104.499	95.605	92.323	1.10937	-0.523978	-1.03163	-0.811845	-0.9699	0	-2.38583	-1.92766	-0.279087	-1.55561	-2.66497
23192	ATG4B	autophagy related 4B, cysteine peptidase	94.2123	73.6368	71.9063	-0.715012	-1.42287	-1.95669	0.533822	0.635624	0.618893	-0.717543	-0.604742	-0.0552463	-3.37956	-2.66455
139628	FOXR2	forkhead box R2	99.1718	81.446	84.3007	0.164608	-1.10333	-1.39511	0.29178	0.346843	0.0634425	-0.903992	-0.752593	0	-2.49845	-2.66305
391253	SPINT4	serine peptidase inhibitor, Kunitz type 4	95.3325	77.0839	73.2258	-0.516325	-1.28182	-1.89691	0.615088	0.732582	0.397378	-1.38058	-1.13052	-0.634167	-3.17873	-2.6624
3386	ICAM4	intercellular adhesion molecule 4 (Landsteiner-Wiener blood group)	107.126	89.9763	107.804	1.57533	-0.754291	-0.330174	-0.424117	-0.507299	0	-1.90551	-1.54678	-1.37381	-1.08447	-2.6598
27254	CSDC2	cold shock domain containing C2, RNA binding	95.8883	79.1667	73.673	-0.417748	-1.1966	-1.87665	0.680047	0.810086	0.43201	-1.4589	-1.19262	-1.17313	-3.07324	-2.6555
5028	P2RY1	purinergic receptor P2Y, G-protein coupled, 1	101.161	70.2066	102.413	0.517436	-1.56322	-0.574443	-0.584727	-0.698924	-0.692985	-0.958261	-0.795627	-0.440046	-2.13767	-2.6551
5536	PPP5C	protein phosphatase 5, catalytic subunit	108.244	99.9081	103.405	1.77364	-0.347903	-0.529518	0.486512	0.579178	0.443865	-2.60805	-2.10388	-1.60887	-0.877422	-2.65106
2548	GAA	glucosidase, alpha; acid	97.9409	78.1678	82.8247	-0.0537109	-1.23747	-1.46199	-0.0262203	-0.0325659	-0.0150989	-2.19506	-1.77639	-0.706721	-2.69946	-2.64575
9601	PDIA4	protein disulfide isomerase family A, member 4	102.867	76.0029	104.088	0.819913	-1.32605	-0.498559	0.0124953	0.0136259	0	-1.76488	-1.43526	-1.0044	-1.82461	-2.64453
29780	PARVB	parvin, beta	107.708	104.097	97.6934	1.67862	-0.176517	-0.788298	0.0805593	0.0948334	0.0742862	-1.9357	-1.57072	-0.710687	-0.964815	-2.64344
55349	CHDH	choline dehydrogenase	105.046	75.5133	113.173	1.20643	-1.34609	-0.0869253	-0.0661774	-0.080239	0	-1.29335	-1.06135	-0.655216	-1.43301	-2.63944
3231	HOXD1	homeobox D1	105.013	92.8616	97.4121	1.20063	-0.636231	-0.801043	0.164812	0.195356	0.355949	-2.00167	-1.62303	-1.42562	-1.43727	-2.6379
2050	EPHB4	EPH receptor B4	102.86	83.9303	97.0899	0.818681	-1.00168	-0.815642	-0.186041	-0.223249	-0.0469019	-1.63432	-1.33173	-0.85424	-1.81732	-2.63601
23520	ANP32C	acidic (leucine-rich) nuclear phosphoprotein 32 family, member C	105.873	89.8636	103.543	1.35316	-0.758905	-0.523264	-0.216759	-0.259899	-0.059539	-1.46618	-1.19839	-1.19839	-1.28217	-2.63533
10540	DCTN2	dynactin 2 (p50)	103.068	93.0975	89.6611	0.85562	-0.626577	-1.15224	-0.307181	-0.367781	0	-1.1254	-0.928169	-0.368538	-1.77881	-2.63443
135644	TRIM40	tripartite motif containing 40	98.0488	74.587	86.7693	-0.0345644	-1.38399	-1.28326	0.47596	0.566588	0.566588	-1.35973	-1.11399	-0.405106	-2.66725	-2.63268
5031	P2RY6	pyrimidinergic receptor P2Y, G-protein coupled, 6	98.6095	80.2915	83.8493	0.0648822	-1.15057	-1.41556	-0.115883	-0.139543	0	-0.500161	-0.432362	-0.424533	-2.56614	-2.63102
23760	PITPNB	phosphatidylinositol transfer protein, beta	103.313	87.6357	95.6872	0.899071	-0.850063	-0.879197	0.0291337	0.0334772	0	-1.05064	-0.868879	-0.415686	-1.72926	-2.62833
4861	NPAS1	neuronal PAS domain protein 1	112.685	99.4204	121.779	2.56131	-0.367862	0.303009	-0.149953	-0.180193	-0.0591799	-2.27706	-1.84141	-1.4851	-0.0648531	-2.62617
4000	LMNA	lamin A/C	94.8669	56.7792	90.5454	-0.59892	-2.11264	-1.11217	-0.908921	-1.08572	-0.84085	-0.513248	-0.44274	-0.388766	-3.22481	-2.62589
283150	FOXR1	forkhead box R1	107.169	103.386	96.7303	1.58299	-0.205609	-0.831935	0.205001	0.243305	0	-2.41492	-1.95073	-1.95073	-1.03754	-2.62053
223	ALDH9A1	aldehyde dehydrogenase 9 family, member A1	103.368	92.2989	91.909	0.908821	-0.659256	-1.05039	0.391131	0.465378	0.292127	-1.58737	-1.2945	-0.608776	-1.70964	-2.61846
3108	HLA-DMA	major histocompatibility complex, class II, DM alpha	101.841	99.2163	79.6972	0.638078	-0.376212	-1.60369	0.7778	0.926716	0.926716	-2.50496	-2.02213	-0.955428	-1.9799	-2.61798
6547	SLC8A3	solute carrier family 8 (sodium/calcium exchanger), member 3	102.718	90.7467	90.7825	0.793613	-0.722771	-1.10143	0.378655	0.450493	0.330932	-1.89504	-1.53847	-1.21794	-1.8242	-2.61781
10257	ABCC4	ATP-binding cassette, sub-family C (CFTR/MRP), member 4	101.065	83.514	90.8628	0.500356	-1.01872	-1.09779	0.353881	0.420935	0.0930607	-1.59815	-1.30304	-1.25504	-2.11651	-2.61686
10544	PROCR	protein C receptor, endothelial	106.812	95.579	102.472	1.51973	-0.525041	-0.571803	0.658521	0.784403	0	-2.23534	-1.80833	-1.69429	-1.09684	-2.61658
1428	CRYM	crystallin, mu	105.321	98.4533	94.0773	1.25532	-0.407432	-0.952139	0.571156	0.680167	0.0413027	-1.96097	-1.59076	-1.17846	-1.35957	-2.6149
5034	P4HB	prolyl 4-hydroxylase, beta polypeptide	100.082	89.1415	81.988	0.326075	-0.788452	-1.4999	-0.281512	-0.337156	0	-1.12965	-0.931539	-0.696309	-2.28835	-2.61442
79623	GALNT14	UDP-N-acetyl-alpha-D-galactosamine:polypeptide N-acetylgalactosaminyltransferase 14 (GalNAc-T14)	103.138	96.1238	87.6587	0.867981	-0.502749	-1.24296	0.17489	0.20738	0	-2.32942	-1.88294	-1.34957	-1.74571	-2.61369
56062	KLHL4	kelch-like 4 (Drosophila)	98.362	74.8812	88.1857	0.0209823	-1.37195	-1.21908	-0.152866	-0.183668	0	-0.957138	-0.794737	-0.794737	-2.59103	-2.61202
10622	POLR3G	polymerase (RNA) III (DNA directed) polypeptide G (32kD)	94.0868	75.8186	70.6512	-0.737264	-1.3336	-2.01356	0.754014	0.898336	0.898336	-0.956189	-0.793984	-0.552754	-3.34716	-2.60989
2352	FOLR3	folate receptor 3 (gamma)	91.378	61.0478	73.4195	-1.21771	-1.93798	-1.88813	0.500352	0.595691	0	-0.873616	-0.728505	-0.123922	-3.82611	-2.6084
3422	IDI1	isopentenyl-diphosphate delta isomerase 1	101.671	77.5077	98.8729	0.607883	-1.26448	-0.734854	-0.529625	-0.633181	-0.440301	-1.34274	-1.10051	-0.978321	-1.99933	-2.60722
5729	PTGDR	prostaglandin D2 receptor (DP)	103.303	77.8142	104.989	0.8973	-1.25194	-0.457762	-1.21211	-1.44745	-0.554205	-1.35506	-1.11028	-0.441029	-1.7097	-2.607
2287	FKBP3	FK506 binding protein 3, 25kDa	107.934	86.4074	115.613	1.71869	-0.900325	0.0236265	-0.509273	-0.608899	-0.608899	-1.69506	-1.3799	-1.3799	-0.876698	-2.59539
9612	NCOR2	nuclear receptor corepressor 2	100.195	85.0535	86.5878	0.346095	-0.955721	-1.29148	0.412561	0.490947	0.490947	-1.06227	-0.878101	-0.548271	-2.24721	-2.5933
56894	AGPAT3	1-acylglycerol-3-phosphate O-acyltransferase 3	104.369	79.1122	108.312	1.08635	-1.19883	-0.307185	-0.891643	-1.06511	-0.594556	-1.39073	-1.13857	-0.360781	-1.50601	-2.59236
5655	KLK10	kallikrein-related peptidase 10	106.57	96.9628	100.818	1.47676	-0.468418	-0.646717	-0.395514	-0.473173	-0.137866	-0.636549	-0.540516	-0.308481	-1.11514	-2.5919
7587	ZNF37A	zinc finger protein 37A	97.0218	79.7345	79.0062	-0.216709	-1.17336	-1.635	0.461634	0.549496	0.475795	-0.696683	-0.5882	-0.5882	-2.80836	-2.59165
881	CCIN	calicin	110.65	93.9532	119.591	2.20037	-0.591565	0.203848	-0.524738	-0.62735	-0.62735	-1.99653	-1.61895	-1.61895	-0.387717	-2.58809
10548	TM9SF1	transmembrane 9 superfamily member 1	107.323	89.4952	110.596	1.61027	-0.773976	-0.203696	-0.709326	-0.847584	-0.728339	-2.4436	-1.97348	-1.97348	-0.977673	-2.58794
5605	MAP2K2	mitogen-activated protein kinase kinase 2	106.034	95.2212	100.397	1.38174	-0.539683	-0.66579	0.126108	0.149178	0.0899349	-2.04753	-1.65939	-1.65939	-1.20547	-2.58721
64072	CDH23	cadherin-related 23	100.479	77.8622	94.347	0.396533	-1.24998	-0.93992	-0.310056	-0.371212	-0.240794	-1.25006	-1.02702	-1.02702	-2.1899	-2.58643
4218	RAB8A	RAB8A, member RAS oncogene family	103.364	72.253	110.819	0.908199	-1.47949	-0.193604	-0.256989	-0.307898	0	-1.56071	-1.27336	-0.814749	-1.67309	-2.58129
8493	PPM1D	protein phosphatase, Mg2+/Mn2+ dependent, 1D	104.794	99.3132	92.0322	1.16179	-0.372244	-1.0448	0.31791	0.378018	0.271649	-2.20659	-1.78553	-0.715727	-1.41705	-2.57884
2051	EPHB6	EPH receptor B6	98.7543	89.3902	77.3745	0.0905666	-0.778273	-1.70893	0.930662	1.1091	1.1091	-1.7995	-1.46272	-1.37021	-2.48721	-2.57777
8165	AKAP1	A kinase (PRKA) anchor protein 1	113.888	106.783	120.916	2.77476	-0.0665975	0.263889	-0.330486	-0.395588	0	-2.51087	-2.02682	-1.94464	0.197291	-2.57747
2918	GRM8	glutamate receptor, metabotropic 8	104.841	106.445	85.822	1.17003	-0.0804469	-1.32618	0.84998	1.01283	0.660605	-2.49621	-2.01519	-0.520904	-1.40663	-2.57666
2162	F13A1	coagulation factor XIII, A1 polypeptide	100.772	88.6611	85.9697	0.448466	-0.808107	-1.31949	0.511385	0.608854	0.0969441	-1.1534	-0.950371	-0.0998315	-2.1276	-2.57607
23368	PPP1R13B	protein phosphatase 1, regulatory subunit 13B	102.474	109.433	73.8832	0.750242	0.041845	-1.86712	1.52457	1.8177	1.8177	-2.61055	-2.10586	-1.26363	-1.82528	-2.57552
50808	AK3	adenylate kinase 3	103.189	89.217	94.9931	0.877111	-0.78536	-0.910644	0.125284	0.148195	0.105617	-1.78776	-1.4534	-1.17794	-1.696	-2.57312
8208	CHAF1B	chromatin assembly factor 1, subunit B (p60)	97.9927	86.8736	76.7776	-0.0445229	-0.881249	-1.73598	0.854727	1.0185	1.00839	-0.833101	-0.696377	-0.4205	-2.61722	-2.5727
6311	ATXN2	ataxin 2	103.347	92.0597	93.0905	0.905117	-0.669042	-0.996851	0.579254	0.689829	0.0369681	-1.86677	-1.51606	-0.865273	-1.66589	-2.57101
81889	FAHD1	fumarylacetoacetate hydrolase domain containing 1	109.908	103.01	108.889	2.06888	-0.220968	-0.281031	0.175733	0.208386	0.208386	-2.34991	-1.89918	-1.81065	-0.501999	-2.57088
7048	TGFBR2	transforming growth factor, beta receptor II (70/80kDa)	106.243	100.4	96.9342	1.4187	-0.327769	-0.822695	0.494926	0.589216	0.408342	-2.2414	-1.81313	-1.58541	-1.15046	-2.56917
9466	IL27RA	interleukin 27 receptor, alpha	105.921	100.214	95.8651	1.36166	-0.335382	-0.871138	0.161741	0.191692	0.0415818	-1.91052	-1.55075	-1.55075	-1.20652	-2.56818
4907	NT5E	5'-nucleotidase, ecto (CD73)	97.7814	83.0034	79.5893	-0.082001	-1.03961	-1.60858	0.699125	0.832848	0.289525	-0.853088	-0.712227	-0.712227	-2.64819	-2.56619
3431	SP110	SP110 nuclear body protein	100.514	67.9962	103.958	0.402721	-1.65367	-0.504447	-1.14922	-1.37243	-0.561741	-0.907168	-0.755111	-0.185051	-2.15812	-2.56084
23650	TRIM29	tripartite motif containing 29	100.615	80.5211	93.1821	0.420514	-1.14118	-0.992701	-0.110085	-0.132625	0	-1.81025	-1.47124	-1.09405	-2.13388	-2.55439
2580	GAK	cyclin G associated kinase	107.75	104.188	99.7515	1.68613	-0.172792	-0.695047	0.522255	0.621824	0.81329	-2.38117	-1.92397	-1.92397	-0.867839	-2.55397
4860	PNP	purine nucleoside phosphorylase	106.306	77.6462	118.152	1.42986	-1.25881	0.138674	-0.364435	-0.436092	-0.436092	-1.0897	-0.899858	-0.899858	-1.12014	-2.55
2281	FKBP1B	FK506 binding protein 1B, 12.6 kDa	112.326	110.489	112.076	2.49758	0.0850451	-0.13661	-0.0532323	-0.0647941	-0.0647941	-3.3602	-2.70032	-2.03788	-0.0515648	-2.54914
7528	YY1	YY1 transcription factor	104.573	94.3519	96.3815	1.12249	-0.575254	-0.847738	0.0211632	0.0239676	0.0239676	-2.09247	-1.69504	-1.69504	-1.42299	-2.54548
11031	RAB31	RAB31, member RAS oncogene family	105.659	90.7673	103.891	1.31513	-0.721925	-0.507495	0.10358	0.1223	0	-2.43743	-1.96858	-1.63225	-1.22942	-2.54455
8790	FPGT	fucose-1-phosphate guanylyltransferase	102.188	99.3417	82.5939	0.699508	-0.37108	-1.47244	-0.399084	-0.477432	-0.119841	-2.17195	-1.75806	-0.875193	-1.84352	-2.54303
113622	ADPRHL1	ADP-ribosylhydrolase like 1	108.175	105.958	100.063	1.76147	-0.100338	-0.680943	0.580605	0.691441	0.54207	-2.44241	-1.97253	-1.97253	-0.781282	-2.54275
2954	GSTZ1	glutathione S-transferase zeta 1	97.1552	71.6448	87.9443	-0.193054	-1.50438	-1.23002	-0.274356	-0.328618	-0.328618	-1.03697	-0.85804	-0.359538	-2.7344	-2.54134
29922	NME7	NME/NM23 family member 7	98.0056	69.4922	93.2298	-0.0422254	-1.59246	-0.990541	-0.601916	-0.719432	-0.390006	-0.948315	-0.787741	-0.429967	-2.583	-2.54077
89932	PAPLN	papilin, proteoglycan-like sulfated glycoprotein	97.7739	75.552	86.865	-0.0833171	-1.3445	-1.27892	0.290625	0.345464	0	-1.28811	-1.05719	0	-2.62343	-2.54011
10284	SAP18	Sin3A-associated protein, 18kDa	102.633	88.5625	94.1392	0.778456	-0.812143	-0.949334	0.14995	0.177624	0	-1.81885	-1.47806	-1.42458	-1.76148	-2.53993
83468	GLT8D2	glycosyltransferase 8 domain containing 2	97.8183	80.2456	82.8383	-0.075456	-1.15245	-1.46137	0.176083	0.208804	0.208804	-0.423977	-0.37195	-0.37195	-2.61382	-2.53837
5332	PLCB4	phospholipase C, beta 4	105.941	97.5814	98.9912	1.36517	-0.443109	-0.729496	0.286388	0.340409	0.324987	-2.52094	-2.0348	-1.83977	-1.1726	-2.53777
1396	CRIP1	cysteine-rich protein 1 (intestinal)	111.616	101.815	117.45	2.37167	-0.269893	0.106852	-0.363826	-0.435365	-0.16174	-2.00985	-1.62952	-0.726622	-0.163041	-2.53471
10901	DHRS4	dehydrogenase/reductase (SDR family) member 4	106.979	96.3776	104.246	1.54939	-0.492363	-0.491418	-0.496478	-0.593634	-0.367637	-1.50277	-1.22742	-1.22742	-0.983781	-2.53317
79829	NAA40	N(alpha)-acetyltransferase 40, NatD catalytic subunit, homolog (S. cerevisiae)	97.1713	70.5171	89.2065	-0.1902	-1.55052	-1.17283	0.929871	1.10815	1.10815	-0.641537	-0.544471	-0.222752	-2.72335	-2.53315
3240	HP	haptoglobin	99.8645	77.7123	93.2556	0.287468	-1.25611	-0.98937	-0.266736	-0.319526	0	-0.271705	-0.251201	0	-2.24548	-2.53294
4025	LPO	lactoperoxidase	99.1542	69.3548	98.0949	0.16149	-1.59808	-0.770106	-0.749355	-0.895342	-0.745473	-0.837535	-0.699894	-0.287029	-2.36818	-2.52967
3674	ITGA2B	integrin, alpha 2b (platelet glycoprotein IIb of IIb/IIIa complex, antigen CD41)	96.9645	75.3248	84.1328	-0.22688	-1.3538	-1.40272	0.0489225	0.0570874	0	-1.17584	-0.968164	-0.465809	-2.75652	-2.52964
79602	ADIPOR2	adiponectin receptor 2	106.936	95.2802	105.155	1.54168	-0.537268	-0.450222	-0.0496552	-0.0605263	0	-2.33454	-1.88699	-1.12209	-0.98749	-2.52917
10672	GNA13	guanine nucleotide binding protein (G protein), alpha 13	100.807	92.1214	84.045	0.45469	-0.666518	-1.4067	0.630587	0.751075	0.273486	-1.60098	-1.30529	-1.00945	-2.07321	-2.5279
2299	FOXI1	forkhead box I1	104.348	92.8852	97.2407	1.0826	-0.635266	-0.808811	-0.505836	-0.604798	0	-0.512086	-0.441819	-0.441819	-1.44408	-2.52668
728642	CDK11A	cyclin-dependent kinase 11A	98.124	81.8287	82.8689	-0.021236	-1.08768	-1.45998	0.372308	0.442921	0.393478	-1.43875	-1.17664	-1.04087	-2.54766	-2.52642
80824	DUSP16	dual specificity phosphatase 16	96.3273	71.3606	85.307	-0.339894	-1.51601	-1.34952	0.0829287	0.0976604	0	-0.845152	-0.705934	-0.0200668	-2.86553	-2.52563
8883	NAE1	NEDD8 activating enzyme E1 subunit 1	93.6901	74.1563	72.5044	-0.807629	-1.40161	-1.92959	0.527981	0.628655	0.493475	-0.346313	-0.310363	-0.310363	-3.3312	-2.52357
4211	MEIS1	Meis homeobox 1	100.76	80.1159	94.9475	0.446294	-1.15776	-0.912713	-0.18857	-0.226266	0	-1.01921	-0.843962	-0.843962	-2.07047	-2.51676
60675	PROK2	prokineticin 2	101.129	83.9945	92.9152	0.511765	-0.999054	-1.0048	-0.00244868	-0.00420389	0	-1.50837	-1.23185	-1.20946	-2.00385	-2.51561
11081	KERA	keratocan	99.0454	74.9455	93.0644	0.142189	-1.36932	-0.998034	-0.371287	-0.444267	0	-0.732154	-0.616329	0	-2.36735	-2.50954
197320	ZNF778	zinc finger protein 778	97.5888	70.2019	91.6746	-0.11615	-1.56342	-1.061	-0.625293	-0.747323	0	-0.660018	-0.559126	-0.43273	-2.62442	-2.50827
195814	SDR16C5	short chain dehydrogenase/reductase family 16C, member 5	93.6796	76.7058	70.5273	-0.809501	-1.29729	-2.01917	-0.0862628	-0.104203	0	-1.46237	-1.19537	-0.229887	-3.31647	-2.50697
2649	NR6A1	nuclear receptor subfamily 6, group A, member 1	90.2569	49.4453	81.7486	-1.41655	-2.41273	-1.51074	-0.901988	-1.07745	-0.430589	-0.0941974	-0.110441	0.142406	-3.92348	-2.50693
200315	APOBEC3A	apolipoprotein B mRNA editing enzyme, catalytic polypeptide-like 3A	97.741	78.401	84.9667	-0.0891585	-1.22793	-1.36494	-0.116522	-0.140305	0	-0.820378	-0.686288	0	-2.59286	-2.50371
54825	CDHR2	cadherin-related family member 2	105.776	103.508	93.804	1.33585	-0.200617	-0.964523	0.24348	0.289216	0	-2.30037	-1.8599	-1.41612	-1.16514	-2.50099
222611	GPR111	G protein-coupled receptor 111	104.477	98.9187	92.8973	1.10561	-0.388388	-1.00561	-0.799097	-0.95469	-0.190556	-0.694905	-0.586791	-0.586791	-1.39399	-2.49961
4141	MARS	methionyl-tRNA synthetase	101.032	82.9301	93.8689	0.494554	-1.04261	-0.961585	0.24227	0.287772	0.287772	-1.77943	-1.4468	-0.499625	-2.00419	-2.49875
7775	ZNF232	zinc finger protein 232	110.822	102.759	114.341	2.23098	-0.231267	-0.0339942	0.07624	0.08968	0	-1.76215	-1.4331	-1.25743	-0.265262	-2.49624
2797	GNRH2	gonadotropin-releasing hormone 2	96.9662	69.1471	90.4594	-0.226577	-1.60658	-1.11607	-0.254758	-0.305236	0	-0.971654	-0.806248	-0.0230958	-2.72265	-2.49607
6317	SERPINB3	serpin peptidase inhibitor, clade B (ovalbumin), member 3	87.8138	54.5098	67.8602	-1.84986	-2.2055	-2.14002	-0.0654844	-0.0794122	0.542311	-0.290159	-0.265834	-0.226169	-4.34552	-2.49566
3611	ILK	integrin-linked kinase	97.3893	76.9733	85.0677	-0.151542	-1.28635	-1.36036	0.0740127	0.0870226	0.0870226	-1.20882	-0.994314	-0.496783	-2.64671	-2.49517
3067	HDC	histidine decarboxylase	96.1026	71.4635	85.0548	-0.379753	-1.51179	-1.36094	-0.15085	-0.181262	-0.139522	-0.981191	-0.813811	-0.178685	-2.87274	-2.49299
2286	FKBP2	FK506 binding protein 2, 13kDa	111.579	117.577	104.012	2.36517	0.375064	-0.502023	0.328758	0.39096	0.39096	-3.86082	-3.0973	-2.49968	-0.126958	-2.49212
1408	CRY2	cryptochrome 2 (photolyase-like)	110.808	105.755	111.672	2.22841	-0.108668	-0.154926	-0.25536	-0.305954	0	-1.48453	-1.21295	-1.21295	-0.263593	-2.492
23626	SPO11	SPO11 meiotic protein covalently bound to DSB homolog (S. cerevisiae)	103.359	88.0972	98.5664	0.907172	-0.831182	-0.748745	-0.420891	-0.503451	-0.503451	-1.6666	-1.35733	-0.175555	-1.57993	-2.4871
6507	SLC1A3	solute carrier family 1 (glial high affinity glutamate transporter), member 3	98.9651	77.5765	90.8718	0.127956	-1.26167	-1.09738	-0.164287	-0.197294	-0.0889615	-1.22533	-1.00741	-0.417524	-2.35904	-2.487
11344	TWF2	twinfilin, actin-binding protein, homolog 2 (Drosophila)	101.943	83.5512	97.1332	0.656092	-1.01719	-0.813678	-0.203514	-0.244097	-0.29324	-1.46977	-1.20124	-0.723377	-1.83087	-2.48696
4900	NRGN	neurogranin (protein kinase C substrate, RC3)	97.5288	86.7151	77.0134	-0.126792	-0.887734	-1.72529	0.837558	0.998014	0.773741	-1.5985	-1.30333	-1.01339	-2.61303	-2.48623
7266	DNAJC7	DnaJ (Hsp40) homolog, subfamily C, member 7	98.6796	82.9502	84.9432	0.0773059	-1.04178	-1.366	0.324217	0.385544	0	-1.44331	-1.18026	-0.913931	-2.40778	-2.48509
51530	ZC3HC1	zinc finger, C3HC-type containing 1	108.748	103.096	106.174	1.8631	-0.217467	-0.404054	0.186587	0.221336	0.188128	-2.26716	-1.83356	-1.7169	-0.621522	-2.48462
4534	MTM1	myotubularin 1	107.305	97.5027	105.593	1.60715	-0.446328	-0.430359	-0.015969	-0.0203351	0	-0.357862	-0.319522	-0.204908	-0.876686	-2.48384
64129	TINAGL1	tubulointerstitial nephritis antigen-like 1	94.6748	79.2595	72.7069	-0.63298	-1.1928	-1.92042	-0.03383	-0.0416451	0	-0.525991	-0.452845	-0.246492	-3.11322	-2.48024
3158	HMGCS2	3-hydroxy-3-methylglutaryl-CoA synthase 2 (mitochondrial)	100.236	66.5235	105.982	0.35329	-1.71393	-0.412759	-1.30117	-1.55372	-0.904379	-0.766049	-0.643207	-0.339961	-2.12669	-2.47998
130013	ACMSD	aminocarboxymuconate semialdehyde decarboxylase	104.107	109.23	82.5776	1.03989	0.0335086	-1.47318	1.42464	1.69846	1.3721	-2.6707	-2.15356	-2.15356	-1.43967	-2.47957
4232	MEST	mesoderm specific transcript homolog (mouse)	102.726	82.961	101.044	0.794899	-1.04134	-0.636484	-0.259908	-0.311381	-0.0421206	-0.51288	-0.442448	-0.322225	-1.67783	-2.47273
63917	GALNT11	UDP-N-acetyl-alpha-D-galactosamine:polypeptide N-acetylgalactosaminyltransferase 11 (GalNAc-T11)	103.177	87.752	98.4899	0.874991	-0.845305	-0.752207	-0.0930984	-0.112359	0	-1.86274	-1.51286	-1.18056	-1.59751	-2.4725
115950	ZNF653	zinc finger protein 653	96.4456	80.0924	79.0922	-0.31892	-1.15872	-1.6311	-0.433981	-0.519067	-0.126901	-0.405819	-0.357551	0	-2.78982	-2.4709
2867	FFAR2	free fatty acid receptor 2	105.902	93.572	103.949	1.35824	-0.607163	-0.504861	-0.102302	-0.12334	-0.12334	-1.8631	-1.51315	-1.34681	-1.11202	-2.47026
5568	PRKACG	protein kinase, cAMP-dependent, catalytic, gamma	102.704	90.8173	93.944	0.791107	-0.719882	-0.958179	0.238298	0.283032	0.0135129	-1.74929	-1.4229	-0.598608	-1.67806	-2.46917
115669	NA	NA	96.2582	77.7452	80.5249	-0.352145	-1.25476	-1.56619	0.384902	0.457947	0.0454549	-1.1391	-0.939029	-0.794799	-2.82095	-2.46881
57396	CLK4	CDC-like kinase 4	99.9962	76.8251	96.0126	0.310822	-1.29241	-0.864454	-0.427956	-0.511879	-0.0275939	-1.17528	-0.967717	-0.256852	-2.15686	-2.46769
5607	MAP2K5	mitogen-activated protein kinase kinase 5	105.64	102.782	94.7623	1.31185	-0.230318	-0.921105	0.690788	0.822901	0.517674	-2.23296	-1.80644	-1.21947	-1.15142	-2.46327
57478	USP31	ubiquitin specific peptidase 31	99.5257	72.2293	98.4771	0.227386	-1.48046	-0.75279	-0.150359	-0.180676	-0.180676	-0.551323	-0.472933	-0.311736	-2.23325	-2.46063
84958	SYTL1	synaptotagmin-like 1	96.2467	62.0753	94.8467	-0.354187	-1.89594	-0.917281	-0.0721999	-0.0874245	0	-0.947031	-0.786722	-0.786722	-2.81322	-2.45903
11316	COPE	coatomer protein complex, subunit epsilon	92.4258	56.4781	84.9447	-1.03187	-2.12496	-1.36593	-0.759032	-0.906888	-0.900949	-0.85472	-0.713521	0	-3.4909	-2.45903
54961	SSH3	slingshot homolog 3 (Drosophila)	96.0314	70.4697	86.4364	-0.392371	-1.55246	-1.29834	-0.254115	-0.304469	-0.0394079	-0.923237	-0.767854	0	-2.8508	-2.45843
6615	SNAI1	snail homolog 1 (Drosophila)	97.2165	78.0336	84.2529	-0.182181	-1.24296	-1.39728	0.154314	0.18283	0.137969	-1.2151	-0.999292	-0.315054	-2.64024	-2.45806
420	ART4	ADP-ribosyltransferase 4 (Dombrock blood group)	92.0813	78.4289	63.8235	-1.09297	-1.22679	-2.32292	0.898157	1.07031	0.953206	-1.12656	-0.929087	-0.0925773	-3.5497	-2.45673
6873	TAF2	TAF2 RNA polymerase II, TATA box binding protein (TBP)-associated factor, 150kDa	104.126	92.6031	98.1796	1.04325	-0.646808	-0.76627	0.119462	0.141249	0.165399	-1.80952	-1.47066	-1.47066	-1.41308	-2.45632
373	TRIM23	tripartite motif containing 23	110.547	99.1857	117.379	2.18216	-0.377464	0.103656	-0.797924	-0.953291	-0.953291	-2.0785	-1.68396	-1.6592	-0.273808	-2.45597
57111	RAB25	RAB25, member RAS oncogene family	100.682	90.2932	86.8804	0.4325	-0.741326	-1.27823	0.536901	0.639298	0.308906	-1.27557	-1.04725	-0.303493	-2.01955	-2.45205
163589	TDRD5	tudor domain containing 5	106.748	99.2738	102.539	1.50842	-0.373859	-0.568728	-0.425528	-0.508982	0	-2.35294	-1.90159	-1.78619	-0.942587	-2.451
51297	BPIFA1	BPI fold containing family A, member 1	109.882	89.1077	124.045	2.0641	-0.789833	0.405666	-1.28372	-1.53289	-0.899947	-1.43981	-1.17749	-0.0502682	-0.384168	-2.44826
1606	DGKA	diacylglycerol kinase, alpha 80kDa	103.098	88.7951	97.7735	0.860971	-0.802623	-0.784669	-0.0179542	-0.0227036	-0.146083	-1.64564	-1.34071	-0.437092	-1.58729	-2.44826
25865	PRKD2	protein kinase D2	99.8359	86.2616	87.3161	0.282387	-0.906288	-1.25848	0.352196	0.418925	0.251449	-1.54087	-1.25763	-0.457567	-2.16477	-2.44716
4207	MEF2BNB-MEF2B	MEF2BNB-MEF2B readthrough	102.213	84.375	98.3395	0.703982	-0.983485	-0.759024	-0.511712	-0.611809	-0.611809	-0.422365	-0.370671	-0.370671	-1.74251	-2.44649
4701	NDUFA7	NADH dehydrogenase (ubiquinone) 1 alpha subcomplex, 7, 14.5kDa	107.805	95.6566	110.101	1.69573	-0.521867	-0.226135	0.0526016	0.061477	0.061477	-0.940917	-0.781874	-0.727378	-0.748002	-2.44373
8683	SRSF9	serine/arginine-rich splicing factor 9	101.369	96.8043	83.9221	0.554251	-0.474905	-1.41226	0.707636	0.843003	0.02986	-1.66506	-1.3561	-1.22485	-1.88717	-2.44142
9529	BAG5	BCL2-associated athanogene 5	104.449	109.74	84.3085	1.10067	0.0543795	-1.39476	1.53569	1.83096	1.83096	-2.01343	-1.63236	-1.63236	-1.34038	-2.44104
378807	CATSPER4	cation channel, sperm associated 4	103.462	91.9211	96.6179	0.925459	-0.674714	-0.837029	-0.599303	-0.716314	-0.0217279	-1.76249	-1.43336	-1.1513	-1.51174	-2.4372
64374	SIL1	SIL1 homolog, endoplasmic reticulum chaperone (S. cerevisiae)	97.8435	72.729	91.9632	-0.0709752	-1.46001	-1.04793	-0.67758	-0.809708	-0.288467	-1.24792	-1.02533	-0.606812	-2.50794	-2.43697
51678	MPP6	membrane protein, palmitoylated 6 (MAGUK p55 subfamily member 6)	97.6717	87.3131	78.1442	-0.101446	-0.863264	-1.67406	0.810794	0.966081	0.665993	-1.57261	-1.2828	-1.16705	-2.53732	-2.43588
57526	PCDH19	protocadherin 19	102.518	84.591	99.6191	0.758156	-0.974647	-0.701046	0.465955	0.554651	0.271298	-1.09253	-0.902097	-0.57428	-1.67569	-2.43385
29989	OBP2B	odorant binding protein 2B	112.033	108.743	115.071	2.44572	0.0135895	-0.000931261	0.0536391	0.0627148	0.0627148	-2.49528	-2.01446	-1.26664	0.0126583	-2.43306
114134	SLC2A13	solute carrier family 2 (facilitated glucose transporter), member 13	101.53	81.2625	98.7917	0.582949	-1.11084	-0.738533	0.0522585	0.0610676	0	-1.32148	-1.08365	-0.66203	-1.84937	-2.43232
11026	LILRA3	leukocyte immunoglobulin-like receptor, subfamily A (without TM domain), member 3	103.921	91.9266	98.544	1.007	-0.674491	-0.749758	0.0247194	0.0282105	0	-2.11926	-1.71628	-1.16916	-1.42425	-2.43125
4956	ODF1	outer dense fiber of sperm tails 1	103.287	83.1692	104	0.894473	-1.03282	-0.50255	0.653783	0.77875	0.202308	-0.888623	-0.740405	-0.740405	-1.53537	-2.42985
64064	OXCT2	3-oxoacid CoA transferase 2	102.437	84.4374	99.5429	0.743817	-0.980933	-0.704497	-0.276435	-0.331099	-0.148777	-0.648036	-0.549624	-0.0404923	-1.68543	-2.42925
93183	PIGM	phosphatidylinositol glycan anchor biosynthesis, class M	98.8966	76.9515	92.5036	0.115805	-1.28724	-1.02344	0.0756765	0.0890078	0	-1.09288	-0.902379	-0.902379	-2.31068	-2.42649
4255	MGMT	O-6-methylguanine-DNA methyltransferase	104.551	84.5262	107.886	1.11868	-0.977298	-0.326481	-0.572155	-0.683924	0	-1.44516	-1.18173	-0.437973	-1.30378	-2.42246
231	AKR1B1	aldo-keto reductase family 1, member B1 (aldose reductase)	102.605	82.5483	102.066	0.77346	-1.05823	-0.5902	-0.658437	-0.786868	-0.224802	-1.38672	-1.13539	-0.71114	-1.64843	-2.42189
79012	CAMKV	CaM kinase-like vesicle-associated	94.587	82.7939	70.5052	-0.648549	-1.04818	-2.02018	0.971995	1.15841	0.964169	-1.37163	-1.12342	-1.12342	-3.06836	-2.41981
83451	ABHD11	abhydrolase domain containing 11	104.794	89.0948	104.768	1.1617	-0.790359	-0.46775	-0.514632	-0.615293	-0.162368	-1.27454	-1.04643	0	-1.25811	-2.4198
10420	TESK2	testis-specific kinase 2	99.4131	78.528	93.2695	0.207414	-1.22273	-0.988742	-0.233988	-0.280455	0.0730314	-1.19616	-0.984274	-0.454163	-2.21147	-2.41889
846	CASR	calcium-sensing receptor	96.1415	74.9064	83.7785	-0.372845	-1.37092	-1.41877	0.535804	0.637988	0.398865	-1.28661	-1.056	-0.865144	-2.78969	-2.41684
113655	MFSD3	major facilitator superfamily domain containing 3	108.093	102.798	105.393	1.74684	-0.229645	-0.439434	0.209788	0.249017	0	-2.75281	-2.21867	-2.04058	-0.669079	-2.41592
63940	GPSM3	G-protein signaling modulator 3	104.862	92.6657	101.905	1.17375	-0.644249	-0.597495	-0.512898	-0.613224	-0.332181	-1.79534	-1.45942	-0.405011	-1.24174	-2.41549
7781	SLC30A3	solute carrier family 30 (zinc transporter), member 3	113.373	110.276	119.348	2.68336	0.0763215	0.192853	-0.650506	-0.777405	-0.464636	-3.59621	-2.88747	-2.55942	0.269174	-2.41419
4154	MBNL1	muscleblind-like splicing regulator 1	106.979	105.533	98.6029	1.54929	-0.117763	-0.747087	0.589992	0.70264	0.0220767	-2.01067	-1.63017	-1.53969	-0.86485	-2.41414
81027	TUBB1	tubulin, beta 1 class VI	98.6077	80.3904	88.579	0.064558	-1.14653	-1.20127	0.0547406	0.064029	0.064029	-1.20068	-0.98786	-0.526846	-2.34779	-2.41235
29946	SERTAD3	SERTA domain containing 3	106.835	111.001	93.1739	1.5237	0.105989	-0.993075	0.725939	0.864839	0	-0.865251	-0.721872	-0.721872	-0.887086	-2.41078
5148	PDE6G	phosphodiesterase 6G, cGMP-specific, rod, gamma	101.269	82.9867	96.6998	0.536554	-1.04029	-0.833316	-0.482595	-0.57707	-0.404228	-1.09413	-0.903366	0	-1.87361	-2.41016
26953	RANBP6	RAN binding protein 6	101.427	80.6596	99.4659	0.564553	-1.13551	-0.707985	-0.353482	-0.423023	0	-1.34658	-1.10356	-0.274264	-1.8435	-2.40805
373856	USP41	ubiquitin specific peptidase 41	100.531	86.098	91.0579	0.405738	-0.912984	-1.08895	-0.202764	-0.243202	0	-1.31269	-1.07668	-0.23355	-2.00193	-2.40767
23617	TSSK2	testis-specific serine kinase 2	102.353	89.0458	95.5809	0.728769	-0.792366	-0.884012	0.0916465	0.108062	0.00307247	-1.61278	-1.31465	-0.576664	-1.67638	-2.40515
246181	AKR7L	aldo-keto reductase family 7-like	102.221	86.2022	97.6427	0.705412	-0.908719	-0.790593	0.374759	0.445845	0.445845	-1.52666	-1.24636	-1.24636	-1.69931	-2.40472
4363	ABCC1	ATP-binding cassette, sub-family C (CFTR/MRP), member 1	105.791	91.1962	107.119	1.33855	-0.704375	-0.361235	-0.159134	-0.191146	-0.191146	-1.69979	-1.38364	-1.38364	-1.06561	-2.40416
11166	SOX21	SRY (sex determining region Y)-box 21	98.2005	90.5279	78.0715	-0.00765448	-0.731722	-1.67735	-0.0761325	-0.0921165	-0.0439741	-0.721296	-0.607719	-0.164901	-2.40908	-2.40142
165545	DQX1	DEAQ box RNA-dependent ATPase 1	95.2585	77.9666	77.9419	-0.529462	-1.2457	-1.68322	0.0538783	0.0630001	0	-1.17482	-0.967352	-0.78831	-2.92892	-2.39946
4223	MEOX2	mesenchyme homeobox 2	99.5837	74.7648	97.7761	0.237664	-1.37671	-0.78455	-0.459828	-0.549905	0	-0.937528	-0.779186	-0.120149	-2.16126	-2.39893
140901	STK35	serine/threonine kinase 35	105.122	94.9982	101.185	1.22003	-0.548806	-0.630088	0.0812813	0.0956948	0.290086	-1.85012	-1.50286	-1.0359	-1.17889	-2.39893
10846	PDE10A	phosphodiesterase 10A	98.7606	71.5705	97.464	0.0916857	-1.50742	-0.798692	-0.576907	-0.689593	-0.32584	-0.758525	-0.637241	-0.256094	-2.30611	-2.39779
23616	SH3BP1	SH3-domain binding protein 1	98.0096	83.6048	83.6785	-0.0415138	-1.015	-1.4233	0.446823	0.531825	0.0132921	-1.72884	-1.40668	-1.04338	-2.4383	-2.39679
28511	NKIRAS2	NFKB inhibitor interacting Ras-like 2	108.523	95.9419	113.744	1.82313	-0.510192	-0.0610529	-0.449139	-0.537153	0	-1.30915	-1.07388	-0.620067	-0.571245	-2.39437
10384	BTN3A3	butyrophilin, subfamily 3, member A3	106.908	93.5413	109.596	1.53674	-0.608421	-0.248998	-0.546219	-0.65298	-0.65298	-1.78573	-1.4518	-0.752042	-0.85742	-2.39416
7294	TXK	TXK tyrosine kinase	100.436	96.9742	81.2718	0.388843	-0.467954	-1.53235	1.06439	1.26865	0.776747	-1.92119	-1.55921	-1.13948	-2.0003	-2.38914
3882	KRT32	keratin 32	101.533	79.7285	101.28	0.583404	-1.17361	-0.625781	-0.547829	-0.6549	-0.176162	-1.20919	-0.994606	-0.384181	-1.79939	-2.3828
2300	FOXL1	forkhead box L1	102.582	98.9382	88.091	0.769435	-0.38759	-1.22338	0.66181	0.788327	0.788327	-1.96486	-1.59384	-1.14677	-1.61097	-2.3804
9923	ZBTB40	zinc finger and BTB domain containing 40	92.5995	56.3835	87.473	-1.00107	-2.12884	-1.25138	0.962863	1.14751	0	-0.721511	-0.607888	0	-3.38021	-2.37915
9791	PTDSS1	phosphatidylserine synthase 1	98.7598	75.6873	94.1549	0.0915448	-1.33897	-0.948627	-0.487301	-0.582684	-0.405795	-1.04017	-0.860581	-0.592163	-2.28759	-2.37914
56681	SAR1A	SAR1 homolog A (S. cerevisiae)	94.309	70.2415	81.6531	-0.697859	-1.5618	-1.51507	-0.0467253	-0.0570306	0	-0.368754	-0.328159	0	-3.07687	-2.37901
5596	MAPK4	mitogen-activated protein kinase 4	106.378	101.544	100.643	1.44267	-0.280974	-0.654636	0.373662	0.444536	0.395642	-2.09731	-1.69887	-1.2528	-0.93561	-2.37828
51022	GLRX2	glutaredoxin 2	104.828	86.8103	107.925	1.1678	-0.883839	-0.324732	-1.17415	-1.40217	-0.622284	-1.36011	-1.11429	-0.398851	-1.20857	-2.37637
2646	GCKR	glucokinase (hexokinase 4) regulator	102.043	89.1979	94.9143	0.673821	-0.786144	-0.914219	0.128075	0.151524	0	-1.58804	-1.29503	-0.541815	-1.70036	-2.37418
6546	SLC8A1	solute carrier family 8 (sodium/calcium exchanger), member 1	107.673	96.7299	110.233	1.67232	-0.477948	-0.220159	-0.257789	-0.308852	-0.542415	-1.89248	-1.53645	-0.902898	-0.698107	-2.37043
7138	TNNT1	troponin T type 1 (skeletal, slow)	103.329	87.2211	101.873	0.901967	-0.867029	-0.598945	-0.268084	-0.321135	0	0.279847	0.18617	0	-1.46597	-2.36794
199221	DZIP1L	DAZ interacting protein 1-like	97.9642	75.8311	91.1867	-0.0495714	-1.33308	-1.08311	-0.20146	-0.241645	0	-0.689162	-0.582237	-0.476857	-2.41619	-2.36662
388	RHOB	ras homolog family member B	99.6488	80.6902	93.4088	0.249214	-1.13426	-0.982431	-0.151825	-0.182426	0	0.143439	0.0780005	0	-2.11669	-2.3659
63973	NEUROG2	neurogenin 2	103.603	85.6565	104.427	0.950538	-0.93105	-0.483201	-0.223062	-0.267418	-0.131015	-1.43374	-1.17267	-0.957591	-1.41425	-2.36479
55634	ZNF673	zinc finger family member 673	104.269	88.045	104.915	1.06867	-0.833318	-0.461089	-0.21195	-0.254161	-0.00546881	-1.69003	-1.37591	-1.09889	-1.29441	-2.36307
4763	NF1	neurofibromin 1	95.9994	74.1933	85.1547	-0.398049	-1.4001	-1.35642	-0.411136	-0.491811	-0.0930216	0.166823	0.0965443	0.0248938	-2.75651	-2.35847
3232	HOXD3	homeobox D3	103.741	93.3	98.2041	0.97497	-0.618293	-0.765159	0.146866	0.173944	0.286496	-1.74013	-1.41563	-1.41563	-1.38345	-2.35842
3821	KLRC1	killer cell lectin-like receptor subfamily C, member 1	98.2717	77.5629	91.0381	0.0049736	-1.26222	-1.08985	-0.172374	-0.206943	-0.165617	-1.09482	-0.903915	-0.687699	-2.35206	-2.35704
375611	SLC26A5	solute carrier family 26, member 5 (prestin)	100.008	89.1948	87.3642	0.31295	-0.786271	-1.25631	0.470035	0.559519	0.559519	-1.56926	-1.28013	-0.683175	-2.04258	-2.35553
3106	HLA-B	major histocompatibility complex, class I, B	109.126	89.3073	122.961	1.93009	-0.781667	0.356543	0.75879	0.904035	0.814188	-1.66178	-1.35351	-1.35351	-0.425124	-2.35521
26521	TIMM8B	translocase of inner mitochondrial membrane 8 homolog B (yeast)	106.995	93.8	110.641	1.55215	-0.597833	-0.201651	-0.693816	-0.829078	-0.225929	-0.942821	-0.783384	-0.388037	-0.799484	-2.35164
54221	SNTG2	syntrophin, gamma 2	108.4	87.6981	121.704	1.8014	-0.84751	0.299609	-1.14712	-1.36992	-0.999403	-1.16201	-0.957199	-0.00722547	-0.547901	-2.3493
10126	DNAL4	dynein, axonemal, light chain 4	107.658	117.724	91.7785	1.6698	0.381077	-1.0563	0.39051	0.464638	0.46443	-4.0151	-3.21965	-1.57107	-0.675219	-2.34501
9600	PITPNM1	phosphatidylinositol transfer protein, membrane-associated 1	106.346	100.276	102.401	1.43696	-0.332832	-0.574985	0.453175	0.539404	0.539404	-2.22297	-1.79852	-1.79852	-0.907818	-2.34478
55808	ST6GALNAC1	ST6 (alpha-N-acetyl-neuraminyl-2,3-beta-galactosyl-1,3)-N-acetylgalactosaminide alpha-2,6-sialyltransferase 1	101.995	71.6132	111.279	0.665309	-1.50567	-0.172749	-1.33292	-1.5916	-0.378899	-1.0475	-0.866393	-0.272155	-1.67842	-2.34373
3263	HPX	hemopexin	97.078	68.6537	94.8397	-0.206748	-1.62677	-0.917595	-0.709171	-0.847399	-0.503477	-0.710847	-0.599433	-0.281434	-2.54436	-2.33761
5533	PPP3CC	protein phosphatase 3, catalytic subunit, gamma isozyme	100.13	83.9882	92.9648	0.334631	-0.999313	-1.00255	-0.197719	-0.237183	-0.237183	-1.44501	-1.18161	-1.18161	-2.00186	-2.33649
57711	ZNF529	zinc finger protein 529	97.4003	71.9327	93.1684	-0.149581	-1.4926	-0.993324	0.0284619	0.0326757	0.0326757	-1.25596	-1.0317	-0.618306	-2.48592	-2.33634
5775	PTPN4	protein tyrosine phosphatase, non-receptor type 4 (megakaryocyte)	107.117	88.4752	116.265	1.57377	-0.815715	0.0531566	-0.868871	-1.03794	-0.848586	-1.52061	-1.24156	-1.24156	-0.762558	-2.33633
7784	ZP3	zona pellucida glycoprotein 3 (sperm receptor)	106.395	100.945	102.185	1.44564	-0.305497	-0.584776	0.0684471	0.0803823	0	-2.60617	-2.10239	-0.77952	-0.890273	-2.33591
55014	STX17	syntaxin 17	104.729	106.612	90.5737	1.15029	-0.0736133	-1.11089	0.724169	0.862728	0.167848	-2.42893	-1.96184	-1.96184	-1.1845	-2.33479
10921	RNPS1	RNA binding protein S1, serine-rich domain	103.27	81.6036	107.455	0.891422	-1.09688	-0.346003	-0.374843	-0.44851	-0.242368	-0.78329	-0.656879	-0.656879	-1.44289	-2.33431
7867	MAPKAPK3	mitogen-activated protein kinase-activated protein kinase 3	96.7397	75.8634	87.0787	-0.266756	-1.33176	-1.26924	-0.0625217	-0.0758774	-0.0758774	-1.00248	-0.830695	-0.512638	-2.601	-2.33425
3848	KRT1	keratin 1	100.045	79.1774	97.0266	0.319444	-1.19616	-0.818508	-0.377653	-0.451862	-0.0878177	-1.13795	-0.938119	-0.20245	-2.01467	-2.33411
54511	HMGCLL1	3-hydroxymethyl-3-methylglutaryl-CoA lyase-like 1	98.7524	85.3533	86.4131	0.0902161	-0.943454	-1.2994	0.627766	0.747709	0.195916	-1.54758	-1.26295	-1.06418	-2.24285	-2.33307
10533	ATG7	autophagy related 7	106.184	81.7171	118.797	1.40825	-1.09224	0.167891	-0.65439	-0.782039	-0.617584	-1.24036	-1.01933	-0.886632	-0.924351	-2.3326
6296	ACSM3	acyl-CoA synthetase medium-chain family member 3	103.953	93.2202	99.7143	1.01256	-0.62156	-0.69673	-0.0718645	-0.0870244	0	-1.18372	-0.974409	-0.830891	-1.31829	-2.33085
51564	HDAC7	histone deacetylase 7	100.707	94.8103	85.5808	0.436966	-0.556497	-1.33711	0.577602	0.687858	0	-0.860516	-0.718118	-0.288042	-1.89361	-2.33057
3601	IL15RA	interleukin 15 receptor, alpha	107.784	80.0543	126.612	1.6921	-1.16028	0.521998	-1.68228	-2.00842	-1.20686	-1.17011	-0.963617	-0.71864	-0.638282	-2.33039
130535	KCTD18	potassium channel tetramerisation domain containing 18	100.868	86.209	93.9899	0.465494	-0.908443	-0.9561	-0.241313	-0.289195	-0.166894	-1.42159	-1.16304	-1.16304	-1.86454	-2.33004
2153	F5	coagulation factor V (proaccelerin, labile factor)	98.8286	78.1318	93.3325	0.103739	-1.23894	-0.985888	-0.253055	-0.303204	0	-1.08963	-0.899798	-0.824328	-2.22483	-2.32857
57555	NLGN2	neuroligin 2	101.491	93.6339	89.7857	0.576025	-0.60463	-1.14659	0.32597	0.387635	0.138727	-0.826875	-0.69144	-0.69144	-1.75122	-2.32724
130497	OSR1	odd-skipped related 1 (Drosophila)	102.685	89.8809	97.8491	0.787724	-0.758197	-0.781242	-0.0455656	-0.055647	-0.055647	-1.61826	-1.31899	-1.03148	-1.53944	-2.32716
150209	AIFM3	apoptosis-inducing factor, mitochondrion-associated, 3	96.6519	68.8762	93.2581	-0.282318	-1.61766	-0.989257	-0.793247	-0.94771	-0.523101	-0.706939	-0.596333	-0.298815	-2.60692	-2.3246
15	AANAT	aralkylamine N-acetyltransferase	102.492	88.9618	98.0348	0.753563	-0.795804	-0.772829	0.0829068	0.0976343	0.0976343	-1.16297	-0.95796	-0.95796	-1.56863	-2.3222
9390	SLC22A13	solute carrier family 22 (organic anion transporter), member 13	98.48	80.1106	90.3713	0.0419182	-1.15798	-1.12006	-0.342681	-0.410137	-0.066996	-0.562734	-0.481982	0	-2.27803	-2.31995
29785	CYP2S1	cytochrome P450, family 2, subfamily S, polypeptide 1	103.724	106.043	87.4882	0.971995	-0.09686	-1.25069	0.60592	0.721645	0.721645	-0.39925	-0.352342	-0.238755	-1.34755	-2.31955
6884	TAF13	TAF13 RNA polymerase II, TATA box binding protein (TBP)-associated factor, 18kDa	101.54	80.5787	101.94	0.584636	-1.13882	-0.595906	-0.542915	-0.649037	-0.133746	-1.0432	-0.862979	-0.59344	-1.73473	-2.31936
3694	ITGB6	integrin, beta 6	106.814	101.07	104.131	1.52001	-0.300368	-0.496635	0.196267	0.232884	0.00240916	-2.01665	-1.63491	-1.63491	-0.797003	-2.31702
54829	ASPN	asporin	104.275	91.1179	103.181	1.0697	-0.707578	-0.539667	-0.350323	-0.419254	-0.201618	-3.07443	-2.47371	-0.863782	-1.24725	-2.31694
84824	FCRLA	Fc receptor-like A	98.3551	84.6669	85.8341	0.0197573	-0.971542	-1.32563	0.220249	0.261498	0.261498	0.0694214	0.0193062	0.0109534	-2.29718	-2.31693
283219	KCTD21	potassium channel tetramerisation domain containing 21	97.6868	76.3884	90.7722	-0.0987697	-1.31028	-1.10189	0.0501978	0.0586089	0	-1.01983	-0.844453	-0.8312	-2.41217	-2.3134
131965	METTL6	methyltransferase like 6	99.1981	76.7693	96.3844	0.169277	-1.29469	-0.847608	-0.251439	-0.301276	0	-1.19032	-0.979644	-0.868839	-2.1423	-2.31158
85363	TRIM5	tripartite motif containing 5	94.1015	60.6195	91.0225	-0.734657	-1.95551	-1.09055	-0.864954	-1.03326	-0.495892	-0.92048	-0.765668	-0.0478355	-3.04606	-2.3114
341	APOC1	apolipoprotein C-I	102.271	73.3314	111.538	0.714364	-1.43536	-0.161011	-0.156374	-0.187853	0	-0.295331	-0.269936	-0.269936	-1.59637	-2.31074
83884	SLC25A2	solute carrier family 25 (mitochondrial carrier; ornithine transporter) member 2	102.388	97.6187	90.0892	0.735078	-0.441582	-1.13284	0.691258	0.823462	0.603181	-0.873779	-0.728635	-0.728635	-1.57442	-2.3095
11185	INMT	indolethylamine N-methyltransferase	102.596	91.0862	96.812	0.771909	-0.708876	-0.828234	0.119358	0.141125	0.141125	-0.807161	-0.675808	-0.461052	-1.53711	-2.30902
317719	KLHL10	kelch-like 10 (Drosophila)	98.8389	79.0858	92.9631	0.105562	-1.19991	-1.00262	-0.197283	-0.236662	0.177912	-1.10819	-0.914516	-0.55669	-2.20253	-2.30809
2101	ESRRA	estrogen-related receptor alpha	97.5233	69.781	96.2192	-0.127764	-1.58064	-0.855093	-0.725548	-0.866938	-0.615847	-0.72733	-0.612503	-0.125216	-2.43573	-2.30797
7637	ZNF84	zinc finger protein 84	96.7284	93.5963	71.6087	-0.268753	-0.606171	-1.97017	0.845758	1.0078	0.614875	-1.87858	-1.52542	-0.89062	-2.57635	-2.30759
2267	FGL1	fibrinogen-like 1	112.906	105.814	123.949	2.60056	-0.106256	0.401336	-0.0477537	-0.0582576	0	-2.19923	-1.77969	-1.6346	0.295079	-2.30548
5789	PTPRD	protein tyrosine phosphatase, receptor type, D	102.095	96.0327	90.5319	0.683064	-0.506476	-1.11278	-0.146553	-0.176135	0	-1.90819	-1.5489	-1.09031	-1.61926	-2.30232
10477	UBE2E3	ubiquitin-conjugating enzyme E2E 3	107.442	110.411	98.509	1.63134	0.0818398	-0.751344	0.52585	0.626112	0	-0.965321	-0.801226	-0.609683	-0.669504	-2.30084
140625	ACTRT2	actin-related protein T2	96.2667	78.5253	83.6081	-0.350641	-1.22284	-1.42649	-0.175979	-0.211244	0	-0.855607	-0.714225	0	-2.64933	-2.29869
8444	DYRK3	dual-specificity tyrosine-(Y)-phosphorylation regulated kinase 3	108.912	98.1488	115.398	1.89214	-0.419893	0.0139072	-0.4338	-0.518852	-0.264204	-1.87823	-1.52515	-1.52515	-0.405986	-2.29813
8667	EIF3H	eukaryotic translation initiation factor 3, subunit H	100.984	93.9121	88.2339	0.486083	-0.59325	-1.2169	0.776921	0.925667	0.925667	-1.63681	-1.3337	-0.153926	-1.81015	-2.29623
11261	CHP1	calcineurin-like EF hand protein 1	109.42	95.7989	119.582	1.98231	-0.516045	0.203462	-0.738436	-0.882315	-0.764269	-1.9146	-1.55399	-0.824715	-0.312583	-2.29489
2098	ESD	esterase D	104.408	106.749	90.0823	1.09333	-0.0679741	-1.13315	1.06518	1.26959	0.453193	-2.22649	-1.80131	-1.43506	-1.20112	-2.29446
79575	ABHD8	abhydrolase domain containing 8	107.033	101.828	104.802	1.55881	-0.26934	-0.466229	0.1297	0.153463	0.0332906	-1.98498	-1.6098	-1.22104	-0.735568	-2.29438
7046	TGFBR1	transforming growth factor, beta receptor 1	103.202	86.0955	104.056	0.879427	-0.913086	-0.500022	-0.413064	-0.494111	-0.441869	-1.37945	-1.12962	-0.913982	-1.41311	-2.29253
4245	MGAT1	mannosyl (alpha-1,3-)-glycoprotein beta-1,2-N-acetylglucosaminyltransferase	97.9358	68.1704	99.6397	-0.054606	-1.64654	-0.700112	-0.946431	-1.13048	-1.13048	-0.0904498	-0.107469	0	-2.34665	-2.29205
63908	NAPB	N-ethylmaleimide-sensitive factor attachment protein, beta	104.387	103.82	92.7034	1.08961	-0.187837	-1.01439	0.826553	0.984883	0.161082	-1.69896	-1.38299	-1.18795	-1.20223	-2.29184
10451	VAV3	vav 3 guanine nucleotide exchange factor	113.738	98.6016	134.028	2.74803	-0.401362	0.858007	-0.501558	-0.599694	-0.29465	-2.61601	-2.11019	-0.945774	0.456645	-2.29139
51567	TDP2	tyrosyl-DNA phosphodiesterase 2	103.946	91.4113	102.195	1.0114	-0.695574	-0.584324	-0.861222	-1.02881	-0.246057	-1.22204	-1.0048	-0.681655	-1.2799	-2.2913
3875	KRT18	keratin 18	101.479	67.5955	114.093	0.573748	-1.67006	-0.0452375	-1.62483	-1.93987	-1.55673	-0.618985	-0.526588	-0.133941	-1.7153	-2.28905
8749	ADAM18	ADAM metallopeptidase domain 18	96.4457	80.0194	83.1871	-0.318895	-1.16171	-1.44557	0.28386	0.337393	0	-0.786084	-0.659094	0	-2.60728	-2.28838
6539	SLC6A12	solute carrier family 6 (neurotransmitter transporter, betaine/GABA), member 12	109.188	109.763	106.295	1.94108	0.0553278	-0.39855	0.453878	0.540243	0.540243	-2.33963	-1.89103	-1.89103	-0.343223	-2.2843
55768	NGLY1	N-glycanase 1	103.746	101.609	92.3902	0.975945	-0.278299	-1.02858	-0.181999	-0.218427	-0.218427	-1.35054	-1.10669	-1.10669	-1.30688	-2.28283
83856	FSD1L	fibronectin type III and SPRY domain containing 1-like	97.3227	82.1131	84.8825	-0.163345	-1.07604	-1.36875	0.430928	0.512861	0.307616	-1.2054	-0.991607	-0.991607	-2.44479	-2.28144
84146	ZNF644	zinc finger protein 644	101.408	83.8648	99.3143	0.56119	-1.00436	-0.714854	-0.393632	-0.470927	-0.470927	-1.29722	-1.06442	-0.843219	-1.71922	-2.28041
10726	NUDC	nuclear distribution C homolog (A. nidulans)	99.9635	82.8865	94.6409	0.305033	-1.04439	-0.926605	0.183167	0.217255	0	-1.52197	-1.24264	-0.875903	-1.971	-2.27603
3796	KIF2A	kinesin heavy chain member 2A	100.197	84.2194	94.3536	0.346526	-0.989852	-0.939623	-0.0502287	-0.0612105	-0.0612105	-1.28615	-1.05564	-0.84833	-1.92947	-2.276
5692	PSMB4	proteasome (prosome, macropain) subunit, beta type, 4	93.1311	63.6767	85.2751	-0.906772	-1.83041	-1.35096	-0.2758	-0.330341	-0.0972357	-0.530045	-0.45606	-0.0897685	-3.18138	-2.2746
368	ABCC6	ATP-binding cassette, sub-family C (CFTR/MRP), member 6	110.074	101.33	117.616	2.09816	-0.289726	0.114386	-0.459697	-0.54975	0	-1.98377	-1.60884	-1.60532	-0.17534	-2.2735
10519	CIB1	calcium and integrin binding 1 (calmyrin)	100.414	79.2995	99.7261	0.384964	-1.19116	-0.696197	-0.494966	-0.591829	-0.611347	-1.08116	-0.893084	-0.841044	-1.88736	-2.27232
122011	CSNK1A1L	casein kinase 1, alpha 1-like	100.084	86.8837	91.6095	0.326388	-0.880835	-1.06396	0.183121	0.217201	0.429125	-1.39034	-1.13826	-1.07347	-1.94479	-2.27118
377	ARF3	ADP-ribosylation factor 3	110.188	98.9732	120.246	2.11849	-0.386159	0.233529	-0.147628	-0.177418	0	-1.8217	-1.48032	-1.2123	-0.15263	-2.27112
4171	MCM2	minichromosome maintenance complex component 2	100.364	75.3825	103.179	0.376005	-1.35144	-0.539744	-0.93645	-1.11857	-1.11857	-0.545121	-0.468015	0	-1.89118	-2.26719
10232	MSLN	mesothelin	91.9344	71.0074	74.1455	-1.11903	-1.53046	-1.85524	0.324779	0.386213	0.386213	-1.4673	-1.19929	-1.16235	-3.38569	-2.26667
10205	MPZL2	myelin protein zero-like 2	103.352	90.1432	101.618	0.906082	-0.747461	-0.610456	-0.152669	-0.183433	-0.183433	-0.973036	-0.807344	-0.752177	-1.35792	-2.264
4904	YBX1	Y box binding protein 1	94.7865	70.422	86.0724	-0.613168	-1.55441	-1.31484	0.346311	0.411904	0	-0.65247	-0.55314	-0.10255	-2.86925	-2.25608
2289	FKBP5	FK506 binding protein 5	107.751	96.6798	113.168	1.68632	-0.480001	-0.0871542	-0.392847	-0.46999	-0.46999	-2.46428	-1.98987	-1.98987	-0.567155	-2.25347
83891	SNX25	sorting nexin 25	97.5613	72.0214	95.5792	-0.121028	-1.48897	-0.884092	-0.877933	-1.04875	-0.603862	-0.643275	-0.545849	-0.348372	-2.37306	-2.25203
23038	WDTC1	WD and tetratricopeptide repeats 1	105.962	81.14	120.289	1.36888	-1.11585	0.235495	-0.645157	-0.771023	-0.771023	-1.89718	-1.54017	-1.54017	-0.880357	-2.24924
11041	B3GNT1	UDP-GlcNAc:betaGal beta-1,3-N-acetylglucosaminyltransferase 1	100.538	80.2054	99.9108	0.40693	-1.1541	-0.687829	-0.27907	-0.334242	-0.334242	-1.56582	-1.27741	0	-1.84193	-2.24886
55152	DALRD3	DALR anticodon binding domain containing 3	103.484	96.9467	96.3559	0.929416	-0.469079	-0.848901	0.564138	0.671795	0	-1.54702	-1.2625	-0.89831	-1.31798	-2.2474
113675	SDSL	serine dehydratase-like	109.241	104.738	111.909	1.95054	-0.150282	-0.144203	-0.00607848	-0.00853462	0	-2.09475	-1.69684	-0.855198	-0.294485	-2.24503
8864	PER2	period homolog 2 (Drosophila)	101.247	93.3042	90.9498	0.532699	-0.618121	-1.09385	-0.250814	-0.30053	0	-0.919104	-0.764576	-0.764576	-1.71197	-2.24467
84109	QRFPR	pyroglutamylated RFamide peptide receptor	109.282	100.57	115.851	1.95779	-0.320839	0.034402	-0.355241	-0.425122	-0.222049	-1.22269	-1.00531	-0.421082	-0.286437	-2.24423
3909	LAMA3	laminin, alpha 3	105.236	92.2534	107.623	1.24015	-0.661118	-0.33839	0.0754477	0.0887348	0	-1.62075	-1.32097	-1.26891	-0.999508	-2.23966
8317	CDC7	cell division cycle 7 homolog (S. cerevisiae)	100.034	87.3395	91.7204	0.317468	-0.862183	-1.05893	0.196748	0.233459	0.0990847	-1.3764	-1.1272	-0.806247	-1.92111	-2.23858
10556	RPP30	ribonuclease P/MRP 30kDa subunit	100.703	79.3782	101.542	0.436114	-1.18794	-0.613936	-0.294018	-0.352077	-0.0653618	-1.10012	-0.908119	-0.168804	-1.80188	-2.23799
26520	TIMM9	translocase of inner mitochondrial membrane 9 homolog (yeast)	105.81	104.058	99.3246	1.34189	-0.178096	-0.714387	0.192416	0.22829	0.22829	-2.71915	-2.19198	-1.40885	-0.892483	-2.23437
23042	PDXDC1	pyridoxal-dependent decarboxylase domain containing 1	108.211	99.9347	112.467	1.7679	-0.346814	-0.118922	-0.29645	-0.354979	-0.354979	-1.88682	-1.53196	-1.53196	-0.465736	-2.23363
2130	EWSR1	Ewing sarcoma breakpoint region 1	102.974	89.2533	101.781	0.838906	-0.783876	-0.603076	-0.180801	-0.216997	-0.216997	-0.684372	-0.578438	-0.395766	-1.38695	-2.22586
63948	DMRTB1	DMRT-like family B with proline-rich C-terminal, 1	106.839	107.652	100.306	1.52454	-0.0310294	-0.6699	1.31036	1.56212	0.923441	-2.19444	-1.7759	-1.7759	-0.70093	-2.22547
115992	RNF166	ring finger protein 166	98.9225	75.0276	98.8232	0.120401	-1.36596	-0.737109	0.5109	0.608276	0.608276	-0.418931	-0.367948	0	-2.10307	-2.22347
23632	CA14	carbonic anhydrase XIV	104.035	100.11	96.2085	1.02718	-0.339648	-0.855576	-0.0844531	-0.102044	0	-0.51466	-0.44386	-0.299564	-1.19522	-2.22241
10637	LEFTY1	left-right determination factor 1	105.206	98.4681	102.386	1.23488	-0.406825	-0.575684	0.168858	0.200183	0.0414134	-1.87733	-1.52443	-1.2441	-0.982509	-2.21739
3615	IMPDH2	IMP (inosine 5'-monophosphate) dehydrogenase 2	98.1811	79.5599	92.0497	-0.0111036	-1.18051	-1.04401	-0.136502	-0.164143	-0.274842	-1.0329	-0.854818	0	-2.22452	-2.21341
2778	GNAS	GNAS complex locus	108.56	116.654	99.1981	1.82968	0.337301	-0.720121	0.325109	0.386607	0.386607	-2.08252	-1.68715	-1.68715	-0.38282	-2.2125
64005	MYO1G	myosin IG	99.11	88.359	87.7916	0.153653	-0.820469	-1.23694	-0.158565	-0.190468	-0.0636941	-1.66445	-1.35562	-0.898881	-2.05741	-2.21106
9855	FARP2	FERM, RhoGEF and pleckstrin domain protein 2	96.1832	77.2877	86.3668	-0.365451	-1.27348	-1.3015	0.0606526	0.0710826	0	-0.07541	-0.0955425	0	-2.57498	-2.20953
5190	PEX6	peroxisomal biogenesis factor 6	95.3886	70.3917	89.4911	-0.506375	-1.55565	-1.15994	0.216003	0.256432	0	1.49751	1.15175	0.793809	-2.71559	-2.20921
5500	PPP1CB	protein phosphatase 1, catalytic subunit, beta isozyme	96.0552	65.0464	96.9521	-0.388148	-1.77437	-0.821886	-0.371528	-0.444555	-0.286398	-0.280749	-0.258372	0	-2.59626	-2.20811
51458	RHCG	Rh family, C glycoprotein	103.791	91.5321	103.348	0.983791	-0.690633	-0.532113	-0.79365	-0.948191	-0.773523	-1.2257	-1.00771	-0.679649	-1.22275	-2.20654
4973	OLR1	oxidized low density lipoprotein (lectin-like) receptor 1	93.2299	65.4431	85.5917	-0.88926	-1.75814	-1.33662	-0.421519	-0.5042	0	-0.447357	-0.39049	0	-3.09475	-2.20549
53827	FXYD5	FXYD domain containing ion transport regulator 5	103.734	86.8786	107.354	0.973736	-0.881042	-0.350601	-0.530441	-0.634155	0	0.537663	0.390613	0.390613	-1.23164	-2.20538
64219	PJA1	praja ring finger 1, E3 ubiquitin protein ligase	101.403	89.6731	95.7085	0.560413	-0.766697	-0.878233	0.111536	0.131792	0.131792	-0.601938	-0.51307	-0.256154	-1.64493	-2.20534
80778	ZNF34	zinc finger protein 34	106.993	100.568	107.777	1.55172	-0.32091	-0.331398	0.060511	0.0709136	0	-2.45738	-1.9844	-1.80299	-0.652307	-2.20403
10398	MYL9	myosin, light chain 9, regulatory	107.578	91.9266	117.962	1.6556	-0.674491	0.130039	-0.80453	-0.961172	-0.665645	-1.85641	-1.50785	-1.05221	-0.544451	-2.20005
5236	PGM1	phosphoglucomutase 1	103.782	90.1112	104.756	0.982283	-0.748771	-0.468301	0.0239336	0.027273	0	0.0693199	0.0192257	0	-1.21707	-2.19935
51606	ATP6V1H	ATPase, H+ transporting, lysosomal 50/57kDa, V1 subunit H	99.76	74.1434	103.445	0.268931	-1.40214	-0.5277	-0.957958	-1.14423	-1.14423	-0.796631	-0.667458	-0.561924	-1.92984	-2.19877
4353	MPO	myeloperoxidase	102.953	94.6994	97.3791	0.835193	-0.561031	-0.80254	0.823037	0.980688	0.980688	-1.6638	-1.35511	-0.735349	-1.36357	-2.19877
65263	PYCRL	pyrroline-5-carboxylate reductase-like	102.487	72.4038	115.693	0.752559	-1.47332	0.0272626	-1.19167	-1.42307	-0.508527	-0.629354	-0.53481	-0.110601	-1.44606	-2.19862
6621	SNAPC4	small nuclear RNA activating complex, polypeptide 4, 190kDa	95.8563	76.2122	86.3007	-0.423429	-1.31749	-1.30449	-0.012994	-0.0167855	0.0520533	-0.881065	-0.734412	-0.641565	-2.62198	-2.19855
3293	HSD17B3	hydroxysteroid (17-beta) dehydrogenase 3	96.2696	78.7264	85.655	-0.350126	-1.21461	-1.33375	0.119136	0.14086	0.0056599	-0.983622	-0.815738	-0.758171	-2.54836	-2.19823
3190	HNRNPK	heterogeneous nuclear ribonucleoprotein K	88.0814	55.0299	75.0175	-1.80239	-2.18422	-1.81573	-0.368497	-0.440938	-0.322323	-0.0133358	-0.0463187	-0.0463187	-3.99995	-2.19756
9319	TRIP13	thyroid hormone receptor interactor 13	101.775	94.2099	93.2656	0.626311	-0.58106	-0.98892	0.27854	0.331045	0.150181	-1.76605	-1.43619	-1.43619	-1.56998	-2.19629
63904	DUSP21	dual specificity phosphatase 21	95.4474	85.2418	76.6198	-0.495963	-0.948018	-1.74313	0.795112	0.947371	0.675441	-1.25679	-1.03235	-1.03235	-2.69115	-2.19518
114770	PGLYRP2	peptidoglycan recognition protein 2	99.578	83.0791	94.8917	0.236649	-1.03651	-0.915242	-0.121268	-0.145968	0	-1.21404	-0.998451	-0.990622	-1.95175	-2.1884
23410	SIRT3	sirtuin 3	104.066	88.3271	107.723	1.03267	-0.821772	-0.333858	0.612493	0.729486	0.636801	-0.178513	-0.177301	-0.177301	-1.15563	-2.1883
27328	PCDH11X	protocadherin 11 X-linked	97.1302	79.1938	88.827	-0.197485	-1.19549	-1.19003	-0.00546045	-0.00779725	0	-0.20596	-0.199066	-0.199066	-2.38551	-2.18803
10605	PAIP1	poly(A) binding protein interacting protein 1	95.6266	79.6025	82.589	-0.464172	-1.17876	-1.47267	0.293903	0.349375	0.349375	-0.725868	-0.611344	-0.201184	-2.65143	-2.18726
10559	SLC35A1	solute carrier family 35 (CMP-sialic acid transporter), member A1	100.319	87.5642	93.7683	0.368111	-0.852991	-0.96614	0.113149	0.133717	0	-1.13677	-0.937184	-0.865484	-1.81913	-2.18724
27115	PDE7B	phosphodiesterase 7B	102.234	105.477	85.1114	0.707805	-0.120043	-1.35838	0.399183	0.474985	0.474985	-2.10666	-1.70629	-1.31334	-1.47842	-2.18623
54715	RBFOX1	RNA binding protein, fox-1 homolog (C. elegans) 1	106.018	87.8222	115.886	1.3788	-0.842432	0.035977	-1.97127	-2.35322	-1.9614	-1.29874	-1.06562	-0.625391	-0.806455	-2.18526
285440	CYP4V2	cytochrome P450, family 4, subfamily V, polypeptide 2	96.2326	82.4993	82.4592	-0.356687	-1.06024	-1.47855	0.418314	0.497811	0.477728	-1.12186	-0.92536	-0.605232	-2.53878	-2.1821
54549	SDK2	sidekick cell adhesion molecule 2	104.045	82.5983	112.973	1.02901	-1.05618	-0.0959988	-0.960185	-1.14688	-0.580415	-1.12501	-0.927852	-0.880152	-1.15218	-2.18119
3625	INHBB	inhibin, beta B	100.217	86.6643	94.324	0.349925	-0.889812	-0.940964	0.0511519	0.0597473	0.00953131	-1.29089	-1.0594	-0.914094	-1.83078	-2.1807
4660	PPP1R12B	protein phosphatase 1, regulatory subunit 12B	104.59	92.9219	105.805	1.12563	-0.633765	-0.420756	-0.159203	-0.191229	-0.02209	-1.19793	-0.985677	-0.0735237	-1.05452	-2.18015
55888	ZNF167	zinc finger protein 167	98.5676	79.8987	93.9966	0.0574559	-1.16665	-0.955795	0.484577	0.57687	0.57687	-1.14002	-0.939758	-0.631386	-2.12244	-2.1799
9517	SPTLC2	serine palmitoyltransferase, long chain base subunit 2	100.543	94.8498	88.2395	0.407853	-0.55488	-1.21665	0.546957	0.651296	0.47357	-1.24339	-1.02173	-0.928248	-1.77153	-2.17938
6847	SYCP1	synaptonemal complex protein 1	101.988	93.7036	94.9686	0.664084	-0.60178	-0.911758	0.309978	0.368554	0.14944	-1.57584	-1.28536	-1.30361	-1.51354	-2.17762
55532	SLC30A10	solute carrier family 30, member 10	100.449	79.6597	101.635	0.391162	-1.17642	-0.609701	-0.566722	-0.677442	-0.28743	-1.28353	-1.05356	-0.459319	-1.78612	-2.17729
253461	ZBTB38	zinc finger and BTB domain containing 38	101.543	101.379	86.3318	0.58517	-0.287711	-1.30308	1.02815	1.22541	1.16925	-1.80574	-1.46766	-0.748392	-1.59079	-2.17596
125115	KRT40	keratin 40	100.106	89.4842	91.4512	0.330243	-0.774427	-1.07113	0.296702	0.352714	0.0129537	-1.40137	-1.14701	-1.00879	-1.84556	-2.1758
4352	MPL	myeloproliferative leukemia virus oncogene	104.519	91.297	107.101	1.11296	-0.70025	-0.362055	-0.338195	-0.404785	-0.297586	-1.95718	-1.58775	-1.3799	-1.06231	-2.17527
8550	MAPKAPK5	mitogen-activated protein kinase-activated protein kinase 5	104.048	91.5666	105.025	1.02954	-0.689221	-0.456128	-0.233093	-0.279387	-0.169411	-1.48567	-1.21385	-1.14541	-1.14535	-2.17489
2687	GGT5	gamma-glutamyltransferase 5	104.206	85.1377	111.454	1.05744	-0.952275	-0.164805	-0.0440598	-0.0538504	-0.0538504	-1.22224	-1.00496	-0.346029	-1.11708	-2.17452
9584	RBM39	RNA binding motif protein 39	100.516	82.5987	99.3293	0.402959	-1.05617	-0.714174	0.636359	0.757962	0.757962	-2.29596	-1.8564	-1.8564	-1.77034	-2.1733
10555	AGPAT2	1-acylglycerol-3-phosphate O-acyltransferase 2 (lysophosphatidic acid acyltransferase, beta)	98.1017	89.2768	83.8615	-0.0251877	-0.782912	-1.41501	-0.202181	-0.242506	0	-1.12482	-0.927707	-0.245562	-2.19792	-2.17274
84446	BRSK1	BR serine/threonine kinase 1	94.0982	73.3378	82.6116	-0.735251	-1.4351	-1.47165	0.0365403	0.0423141	0.0529222	-0.736394	-0.619691	-0.242242	-2.90675	-2.1715
7031	TFF1	trefoil factor 1	96.1788	79.8109	84.9134	-0.366237	-1.17024	-1.36735	-0.518803	-0.620269	-0.0307524	-0.323744	-0.292467	0	-2.53759	-2.17135
3329	HSPD1	heat shock 60kDa protein 1 (chaperonin)	100.232	96.5499	85.6775	0.352691	-0.485316	-1.33273	0.320205	0.380757	0	-1.62681	-1.32577	-0.706011	-1.81805	-2.17074
2961	GTF2E2	general transcription factor IIE, polypeptide 2, beta 34kDa	98.382	81.7944	91.7827	0.0245297	-1.08908	-1.05611	-0.136134	-0.163705	0	-1.22749	-1.00912	-0.430212	-2.14518	-2.16971
120892	LRRK2	leucine-rich repeat kinase 2	100.224	83.587	97.4208	0.351168	-1.01573	-0.80065	-0.215077	-0.257892	-0.265119	-1.15182	-0.949114	-0.949114	-1.81638	-2.16754
58190	CTDSP1	CTD (carboxy-terminal domain, RNA polymerase II, polypeptide A) small phosphatase 1	93.6374	73.1145	81.1516	-0.816969	-1.44424	-1.5378	0.820104	0.977189	0.769701	-0.108278	-0.121606	-0.0108011	-2.98203	-2.16507
29985	SLC39A3	solute carrier family 39 (zinc transporter), member 3	103.53	86.7264	107.62	0.937639	-0.887271	-0.338523	-0.362442	-0.433714	-0.137977	-1.66598	-1.35684	-1.35684	-1.22579	-2.16343
2977	GUCY1A2	guanylate cyclase 1, soluble, alpha 2	105.641	93.1553	110.152	1.31191	-0.624215	-0.223812	-0.400403	-0.479005	-0.642183	-1.53572	-1.25354	-1.12608	-0.848026	-2.15994
51008	ASCC1	activating signal cointegrator 1 complex subunit 1	103.124	87.2043	105.677	0.865562	-0.867714	-0.426575	-1.09516	-1.30793	0	0.267217	0.176154	0	-1.29429	-2.15985
148789	B3GALNT2	beta-1,3-N-acetylgalactosaminyltransferase 2	101.785	90.0718	97.8607	0.628031	-0.750386	-0.780715	0.030329	0.0349034	0.0309228	-1.40875	-1.15285	-0.954628	-1.5311	-2.15913
197021	LCTL	lactase-like	98.0176	85.0371	87.668	-0.0400945	-0.956393	-1.24254	0.175678	0.20832	0.16424	-0.284876	-0.261646	-0.0914204	-2.19893	-2.15884
114771	PGLYRP3	peptidoglycan recognition protein 3	94.1304	64.8499	90.7107	-0.729545	-1.78241	-1.10468	0.00367989	0.00310815	0.00310815	-0.53673	-0.46136	-0.46136	-2.88709	-2.15754
5629	PROX1	prospero homeobox 1	100.658	82.7853	100.077	0.42827	-1.04853	-0.680297	-0.368235	-0.440625	-0.440625	-1.10857	-0.914817	-0.914817	-1.72883	-2.1571
805	CALM2	calmodulin 2 (phosphorylase kinase, delta)	103.334	97.7964	96.9982	0.902809	-0.434312	-0.819796	0.385484	0.45864	0.225298	-1.72261	-1.40174	-0.859296	-1.25411	-2.15692
9757	MLL4	myeloid/lymphoid or mixed-lineage leukemia 4	101.182	84.8822	100.24	0.521206	-0.96273	-0.672935	-0.166805	-0.200298	0	-0.792582	-0.664247	-0.664247	-1.63566	-2.15687
9002	F2RL3	coagulation factor II (thrombin) receptor-like 3	97.3549	86.8999	83.459	-0.15763	-0.880171	-1.43325	0.664698	0.791773	0.0479376	-1.38724	-1.1358	-0.495146	-2.31342	-2.15579
10454	TAB1	TGF-beta activated kinase 1/MAP3K7 binding protein 1	104.423	76.9782	120.127	1.09596	-1.28615	0.228164	-0.691219	-0.82598	-0.305902	-0.895274	-0.74568	-0.714969	-1.05798	-2.15395
131450	CD200R1	CD200 receptor 1	103.265	93.0812	101.079	0.890542	-0.627248	-0.634906	-0.208297	-0.249803	-0.17109	-0.990972	-0.821567	-0.383784	-1.26215	-2.1527
3455	IFNAR2	interferon (alpha, beta and omega) receptor 2	96.0002	80.9743	83.597	-0.397909	-1.12263	-1.42699	0.30436	0.361852	0.187591	-1.02908	-0.851789	-0.779083	-2.54963	-2.15172
51699	VPS29	vacuolar protein sorting 29 homolog (S. cerevisiae)	99.4429	98.8981	80.9031	0.212696	-0.389231	-1.54905	0.877146	1.04525	0	-1.56183	-1.27424	-0.985689	-1.93828	-2.15098
27159	CHIA	chitinase, acidic	102.419	101.711	90.0355	0.740569	-0.274139	-1.13527	0.777797	0.926712	0.713048	-1.16853	-0.962367	-0.169729	-1.40941	-2.14998
10656	KHDRBS3	KH domain containing, RNA binding, signal transduction associated 3	100.634	86.4063	96.88	0.423913	-0.900369	-0.825153	-0.326842	-0.39124	-0.39124	-0.982577	-0.814909	0	-1.72552	-2.14944
115584	SLC5A11	solute carrier family 5 (sodium/glucose cotransporter), member 11	95.0221	86.4813	74.9123	-0.571382	-0.897298	-1.82049	0.923195	1.10019	1.10019	-1.24911	-1.02627	-0.735041	-2.71779	-2.14641
10498	CARM1	coactivator-associated arginine methyltransferase 1	101.354	89.3929	97.088	0.551661	-0.778163	-0.815729	0.272499	0.323837	0.267906	-1.18112	-0.972354	-0.608965	-1.59389	-2.14555
81029	WNT5B	wingless-type MMTV integration site family, member 5B	100.319	85.7378	96.3451	0.368059	-0.927721	-0.849387	0.0717316	0.084301	0	-1.79799	-1.46152	-0.730827	-1.77711	-2.14517
440435	GPR179	G protein-coupled receptor 179	99.3383	98.2802	81.2166	0.194144	-0.414515	-1.53485	1.12033	1.33539	1.03027	-1.72899	-1.4068	-0.762527	-1.94936	-2.14351
131890	GRK7	G protein-coupled receptor kinase 7	101.74	92.4845	95.8724	0.620026	-0.65166	-0.870805	0.219145	0.260181	0.265866	-1.49083	-1.21795	-0.713345	-1.52246	-2.14249
10234	LRRC17	leucine rich repeat containing 17	100.506	91.8145	91.7249	0.401284	-0.679078	-1.05872	0.339436	0.403701	0.0259528	-1.85529	-1.50695	-1.50695	-1.7378	-2.13909
6297	SALL2	sal-like 2 (Drosophila)	103.147	94.0158	100.089	0.869608	-0.589003	-0.679742	-0.361372	-0.432437	0	-1.08051	-0.89257	-0.840932	-1.26875	-2.13835
6900	CNTN2	contactin 2 (axonal)	99.4159	90.577	88.5959	0.207907	-0.729713	-1.2005	0.499893	0.595143	0	-1.40841	-1.15259	-0.077623	-1.93021	-2.13812
1468	SLC25A10	solute carrier family 25 (mitochondrial carrier; dicarboxylate transporter), member 10	98.9723	80.2167	96.249	0.12923	-1.15363	-0.853744	-0.372906	-0.446198	-0.0212639	-0.982974	-0.815224	0	-2.00738	-2.13661
4851	NOTCH1	notch 1	100.067	82.0312	98.9191	0.323394	-1.07939	-0.732761	-0.016691	-0.0211964	0	-1.05615	-0.873255	0	-1.81215	-2.13554
5087	PBX1	pre-B-cell leukemia homeobox 1	94.5265	82.9251	76.4257	-0.659277	-1.04281	-1.75192	0.00240731	0.00158983	0.00158983	-0.462549	-0.402537	-0.148787	-2.79473	-2.13546
283629	TSSK4	testis-specific serine kinase 4	99.9499	77.0144	103.046	0.302613	-1.28466	-0.545766	-0.738897	-0.882864	-0.841447	-0.848379	-0.708493	-0.295151	-1.83043	-2.13304
83544	DNAL1	dynein, axonemal, light chain 1	98.8172	85.2142	91.2193	0.101724	-0.949148	-1.08164	0.132487	0.156789	0.156789	-0.361047	-0.322048	-0.122345	-2.03078	-2.13251
3772	KCNJ15	potassium inwardly-rectifying channel, subfamily J, member 15	101.2	85.1959	100.586	0.524285	-0.949895	-0.657252	-0.144448	-0.173624	0	-1.18154	-0.972681	-0.972681	-1.60715	-2.13143
4359	MPZ	myelin protein zero	105.804	95.3629	109.456	1.34085	-0.533884	-0.255334	0.220212	0.261454	0.261454	-2.41046	-1.94719	-1.59452	-0.789218	-2.13007
7075	TIE1	tyrosine kinase with immunoglobulin-like and EGF-like domains 1	105.839	95.3039	109.671	1.34718	-0.536299	-0.245589	-0.29071	-0.34813	-0.221892	-1.59277	-1.29878	-1.29878	-0.781888	-2.12906
57116	ZNF695	zinc finger protein 695	105.509	87.0672	115.823	1.28854	-0.873326	0.0331578	-0.897554	-1.07216	-0.534798	-1.25538	-1.03124	-1.00376	-0.840168	-2.12871
23452	ANGPTL2	angiopoietin-like 2	99.4377	73.1811	104.669	0.211765	-1.44152	-0.472226	-0.969289	-1.15775	-0.35648	-0.942005	-0.782737	-0.459274	-1.91374	-2.12551
6853	SYN1	synapsin I	103.868	90.4313	106.447	0.997571	-0.735674	-0.391681	-0.343993	-0.411703	-0.26186	-1.38925	-1.13739	-1.03362	-1.12735	-2.12493
390927	ZNF793	zinc finger protein 793	104.713	99.3061	101.743	1.14733	-0.372535	-0.604796	0.141766	0.167859	0.167859	-1.75213	-1.42515	-0.808661	-0.977331	-2.12466
4868	NPHS1	nephrosis 1, congenital, Finnish type (nephrin)	102.741	86.3911	105.738	0.797595	-0.900989	-0.423786	-0.50478	-0.603538	-0.00180259	-1.04512	-0.864505	-0.840309	-1.32478	-2.12237
9509	ADAMTS2	ADAM metallopeptidase with thrombospondin type 1 motif, 2	94.4338	72.7757	85.5825	-0.675723	-1.4581	-1.33703	-0.121071	-0.145733	-0.0153155	-0.659589	-0.558785	-0.23358	-2.79514	-2.11941
64118	DUS1L	dihydrouridine synthase 1-like (S. cerevisiae)	102.914	88.2268	104.85	0.82826	-0.825878	-0.464029	-0.361849	-0.433007	0	-1.53441	-1.2525	-1.23771	-1.28991	-2.11817
9397	NMT2	N-myristoyltransferase 2	105.337	106.19	98.1176	1.25802	-0.0908824	-0.769075	0.40176	0.47806	0	-2.0271	-1.64319	-1.4223	-0.859958	-2.11798
23523	CABIN1	calcineurin binding protein 1	108.244	95.7238	118.988	1.77364	-0.519115	0.176551	-1.03851	-1.24034	-0.179033	-1.59709	-1.30221	-1.18505	-0.342565	-2.1162
57205	ATP10D	ATPase, class V, type 10D	102.513	85.9311	105.427	0.757289	-0.919814	-0.437895	-0.481919	-0.576263	-0.0268675	-0.379103	-0.336366	-0.336366	-1.35771	-2.115
3587	IL10RA	interleukin 10 receptor, alpha	99.386	80.2193	98.3464	0.202602	-1.15353	-0.758711	-0.394818	-0.472342	-0.365656	-0.961313	-0.798047	-0.63565	-1.91224	-2.11484
4134	MAP4	microtubule-associated protein 4	101.052	88.71	97.2174	0.498041	-0.806105	-0.809864	-0.220739	-0.264647	0	-1.3079	-1.07289	-0.583678	-1.61597	-2.11401
121512	FGD4	FYVE, RhoGEF and PH domain containing 4	108.718	116.582	102.072	1.85774	0.334354	-0.589915	0.427175	0.508383	0.479554	-2.2138	-1.79125	-1.79125	-0.255561	-2.1133
162979	ZNF296	zinc finger protein 296	98.597	83.5368	92.3066	0.0626702	-1.01778	-1.03237	-0.235599	-0.282377	-0.199212	-1.19476	-0.983167	-0.155409	-2.05015	-2.11282
27181	SIGLEC8	sialic acid binding Ig-like lectin 8	95.6981	83.1895	81.2818	-0.451485	-1.03199	-1.5319	0.499903	0.595155	0.595155	-0.373072	-0.331583	-0.0455945	-2.56389	-2.11241
10694	CCT8	chaperonin containing TCP1, subunit 8 (theta)	108.248	107.902	108.095	1.77441	-0.0208276	-0.317007	0.615009	0.732488	0.264523	-2.16861	-1.75541	-1.29814	-0.337835	-2.11224
27131	SNX5	sorting nexin 5	93.053	77.5968	76.0255	-0.920634	-1.26083	-1.77005	0.348056	0.413985	0.0736355	-1.17305	-0.965952	0	-3.03089	-2.11025
140870	WFDC6	WAP four-disulfide core domain 6	98.4591	90.0673	85.9419	0.0382089	-0.750568	-1.32075	0.570181	0.679004	0.64333	-1.83028	-1.48712	-0.00797371	-2.07132	-2.10953
373863	DND1	dead end homolog 1 (zebrafish)	102.237	100.294	91.5364	0.708256	-0.3321	-1.06727	0.735166	0.875848	0.587438	-1.77552	-1.4437	-1.36973	-1.39937	-2.10762
9088	PKMYT1	protein kinase, membrane associated tyrosine/threonine 1	95.2561	76.7411	85.5618	-0.529892	-1.29585	-1.33797	0.0421257	0.048978	-0.0199475	-0.80808	-0.676537	-0.253165	-2.63382	-2.10393
10527	IPO7	importin 7	100.476	70.7563	111.406	0.395866	-1.54073	-0.167006	-1.50411	-1.79584	-1.77946	-0.858236	-0.716309	0	-1.70774	-2.10361
11188	NISCH	nischarin	99.8573	90.7361	90.9455	0.286183	-0.723204	-1.09404	0.109141	0.128935	0	0.0709849	0.0205461	0	-1.81724	-2.10343
6616	SNAP25	synaptosomal-associated protein, 25kDa	96.6782	77.7588	90.241	-0.277665	-1.25421	-1.12596	-0.123283	-0.148372	0	-0.848296	-0.708427	-0.215685	-2.38017	-2.1025
6856	SYPL1	synaptophysin-like 1	106.71	109.956	100.467	1.5016	0.0632515	-0.662627	0.725879	0.864768	0.425132	-2.16423	-1.75194	-1.15193	-0.599376	-2.10097
23619	ZIM2	zinc finger, imprinted 2	101.532	86.2649	101.63	0.583302	-0.906153	-0.609917	-0.296236	-0.354723	-0.290553	-1.19322	-0.981945	-0.256046	-1.51607	-2.09937
389674	HNRNPA1P4	heterogeneous nuclear ribonucleoprotein A1 pseudogene 4	99.2178	80.5515	97.7647	0.172774	-1.13993	-0.785069	-0.354864	-0.424672	-0.0757237	-0.957843	-0.795296	-0.451344	-1.925	-2.09778
4007	PRICKLE3	prickle homolog 3 (Drosophila)	94.317	66.6079	91.2411	-0.696448	-1.71048	-1.08064	-0.629832	-0.752739	-0.0195776	-0.735381	-0.618888	-0.451457	-2.79112	-2.09467
10432	RBM14	RNA binding motif protein 14	101.152	82.8595	103.343	0.515835	-1.0455	-0.532315	0.0234945	0.026749	0	-2.39156	-1.93221	-1.21553	-1.57781	-2.09365
2980	GUCA2A	guanylate cyclase activator 2A (guanylin)	100.098	84.081	98.1225	0.328906	-0.995515	-0.768857	-0.226658	-0.27171	-0.192632	-1.09776	-0.906249	-0.545609	-1.76437	-2.09328
7306	TYRP1	tyrosinase-related protein 1	95.8755	76.6785	88.2969	-0.420029	-1.29841	-1.21405	0.0978761	0.115494	0	-0.230113	-0.218219	0	-2.51246	-2.09243
79586	CHPF	chondroitin polymerizing factor	102.826	95.8056	98.2394	0.812684	-0.515769	-0.76356	0.646726	0.77033	0.0792919	-3.46221	-2.78122	-2.00134	-1.27933	-2.09201
404203	SPINK6	serine peptidase inhibitor, Kazal type 6	102.82	98.4261	95.8709	0.81159	-0.408543	-0.870872	0.255849	0.303973	0	-1.99985	-1.62159	-0.622129	-1.27942	-2.09101
6950	TCP1	t-complex 1	105.727	96.0543	109.407	1.32725	-0.505594	-0.257582	-0.127408	-0.153293	0	-2.22054	-1.79659	-1.37852	-0.763176	-2.09043
22800	RRAS2	related RAS viral (r-ras) oncogene homolog 2	101.514	72.8178	113.91	0.580107	-1.45638	-0.0535252	0.660802	0.787125	0.486463	-0.700956	-0.591589	-0.134042	-1.5099	-2.09001
54708	MARCHF5	membrane-associated ring finger (C3HC4) 5	106.907	95.7675	114.317	1.53659	-0.517328	-0.0351031	-0.482225	-0.576628	0	-1.31347	-1.0773	-0.394538	-0.552431	-2.08902
23	ABCF1	ATP-binding cassette, sub-family F (GCN20), member 1	97.4637	87.5071	84.8309	-0.138347	-0.855325	-1.37109	-0.00937756	-0.0124708	0	-0.826178	-0.690887	-0.572087	-2.22641	-2.08806
54910	SEMA4C	sema domain, immunoglobulin domain (Ig), transmembrane domain (TM) and short cytoplasmic domain, (semaphorin) 4C	91.0148	70.4717	74.9851	-1.28212	-1.55238	-1.81719	0.264816	0.314671	0.314671	-0.535076	-0.460049	-0.460049	-3.36957	-2.08745
2744	GLS	glutaminase	100.256	91.015	92.6301	0.356991	-0.711789	-1.01771	0.305923	0.363716	0	0.634448	0.467362	0.467362	-1.7295	-2.08649
10395	DLC1	deleted in liver cancer 1	99.6814	79.749	100.573	0.254999	-1.17277	-0.657804	-0.325833	-0.390036	0	-1.00783	-0.834931	0	-1.83057	-2.08557
81614	NIPA2	non imprinted in Prader-Willi/Angelman syndrome 2	99.4776	82.582	97.2353	0.218854	-1.05685	-0.809054	-0.408777	-0.488996	0	-1.02791	-0.850856	-0.850856	-1.8659	-2.08476
10975	UQCR11	ubiquinol-cytochrome c reductase, complex III subunit XI	106.581	105.696	104.197	1.47867	-0.111086	-0.493636	0.0446887	0.052036	0.0325009	-1.78441	-1.45075	-0.850359	-0.604721	-2.0834
29941	PKN3	protein kinase N3	100.728	82.3067	102.429	0.440577	-1.06812	-0.573733	-0.494383	-0.591133	-0.332013	-1.01431	-0.840073	-0.496938	-1.64185	-2.08243
121643	FOXN4	forkhead box N4	100.493	89.1403	95.3978	0.398977	-0.788499	-0.892312	0.103813	0.122578	0.122578	-0.703078	-0.593271	0	-1.68081	-2.07979
4756	NEO1	neogenin 1	106.551	83.7068	124.027	1.47345	-1.01083	0.40487	-0.959882	-1.14652	-0.688472	-0.601826	-0.512981	-0.483355	-0.605957	-2.07941
4869	NPM1	nucleophosmin (nucleolar phosphoprotein B23, numatrin)	96.3949	77.993	89.4322	-0.327908	-1.24462	-1.1626	-0.396152	-0.473934	0	-1.11476	-0.919731	0	-2.40723	-2.07932
55907	CMAS	cytidine monophosphate N-acetylneuraminic acid synthetase	100.013	96.7753	86.6415	0.313823	-0.476092	-1.28905	0.493922	0.588019	0.588019	-0.994936	-0.82471	0	-1.76514	-2.07897
390	RND3	Rho family GTPase 3	97.9408	83.9366	90.174	-0.0537301	-1.00142	-1.129	0.127574	0.150927	0.0929861	-0.666318	-0.564121	-0.26724	-2.13042	-2.07669
113510	HELQ	helicase, POLQ-like	105.516	91.787	112.747	1.28989	-0.6802	-0.106225	-0.260251	-0.311789	0	-1.39612	-1.14284	-0.978143	-0.786425	-2.07632
4084	MXD1	MAX dimerization protein 1	100.243	82.0999	100.883	0.354563	-1.07658	-0.643774	-0.232636	-0.278841	-0.253696	-0.796198	-0.667114	-0.667114	-1.72035	-2.07491
55585	UBE2Q1	ubiquitin-conjugating enzyme E2Q family member 1	107.082	104.117	107.794	1.56757	-0.175699	-0.330644	0.500492	0.595857	0	-1.89821	-1.54099	-0.692173	-0.506343	-2.07391
54821	ERCC6L	excision repair cross-complementing rodent repair deficiency, complementation group 6-like	105.611	96.7533	108.762	1.30671	-0.47699	-0.286805	-0.380485	-0.455241	-0.268237	-1.26876	-1.04185	-0.275762	-0.763796	-2.0705
5534	PPP3R1	protein phosphatase 3, regulatory subunit B, alpha	103.598	87.8978	108.9	0.949573	-0.839341	-0.280514	-0.129697	-0.156025	-0.156025	-1.23009	-1.01118	-0.734914	-1.11985	-2.06943
8809	IL18R1	interleukin 18 receptor 1	99.7753	86.152	95.5236	0.271646	-0.910774	-0.886611	-0.352577	-0.421944	-0.0301116	-1.05223	-0.870147	-0.743246	-1.79738	-2.06903
672	BRCA1	breast cancer 1, early onset	100.755	86.9283	98.6978	0.445369	-0.87901	-0.742789	-0.136221	-0.163809	0	-1.51263	-1.23524	-1.20797	-1.6218	-2.06717
11252	PACSIN2	protein kinase C and casein kinase substrate in neurons 2	102.762	88.6248	105.024	0.801347	-0.809594	-0.456133	-0.353461	-0.422999	0.199245	-1.25748	-1.0329	-0.999405	-1.26573	-2.06707
7494	XBP1	X-box binding protein 1	105.331	97.1995	107.339	1.25708	-0.458733	-0.351262	-1.7829	-2.12847	-1.89513	-1.74861	-1.42236	-1.03422	-0.809994	-2.06707
163175	LGI4	leucine-rich repeat LGI family, member 4	102.908	96.9915	98.0515	0.827304	-0.467247	-0.772072	0.562657	0.670027	0.472048	-1.33662	-1.09566	-1.04564	-1.23932	-2.06662
79844	ZDHHC11	zinc finger, DHHC-type containing 11	94.5147	66.6767	92.5959	-0.661384	-1.70766	-1.01926	0.357028	0.424689	0.00851915	-0.511648	-0.441471	0	-2.72692	-2.06554
255231	MCOLN2	mucolipin 2	94.3274	78.7466	81.0766	-0.694596	-1.21379	-1.5412	0.426184	0.5072	0	-1.01346	-0.839399	0	-2.75498	-2.06038
444	ASPH	aspartate beta-hydroxylase	99.3318	96.0068	85.1467	0.192983	-0.507535	-1.35678	0.849245	1.01196	0.981246	-0.935668	-0.777711	-0.777711	-1.86432	-2.0573
29101	SSU72	SSU72 RNA polymerase II CTD phosphatase homolog (S. cerevisiae)	98.5999	87.2391	90.2256	0.0631705	-0.866294	-1.12666	0.139835	0.165555	0	-0.255606	-0.238435	0	-1.99295	-2.05612
162515	SLC16A11	solute carrier family 16, member 11 (monocarboxylic acid transporter 11)	97.7932	83.4387	90.5062	-0.0798977	-1.0218	-1.11394	0.0921477	0.10866	0.10866	-0.58722	-0.501399	-0.432262	-2.13574	-2.05584
4067	LYN	v-yes-1 Yamaguchi sarcoma viral related oncogene homolog	101.761	101.994	89.3182	0.623816	-0.262561	-1.16777	0.90521	1.07873	0.885988	-1.79159	-1.45644	-0.905109	-1.43033	-2.05415
5361	PLXNA1	plexin A1	92.1689	59.2935	90.3361	-1.07744	-2.00976	-1.12165	-0.888111	-1.06089	-0.274092	-0.0442134	-0.0708041	-0.0851324	-3.13142	-2.05398
6583	SLC22A4	solute carrier family 22 (organic cation/ergothioneine transporter), member 4	85.6174	59.2625	64.7317	-2.23941	-2.01103	-2.28177	0.270735	0.321733	0.46757	-0.0423593	-0.0693339	0.260132	-4.2928	-2.05339
286	ANK1	ankyrin 1, erythrocytic	102.931	100.228	95.5578	0.831421	-0.334808	-0.885059	-0.620797	-0.741959	-0.563371	-0.517722	-0.446288	-0.30277	-1.21987	-2.05129
3384	ICAM2	intercellular adhesion molecule 2	100.543	82.1937	102.515	0.407831	-1.07274	-0.569837	-0.502904	-0.6013	-0.597891	-0.977668	-0.811017	-0.598107	-1.64258	-2.05041
54776	PPP1R12C	protein phosphatase 1, regulatory subunit 12C	97.4888	80.1575	92.4106	-0.133883	-1.15606	-1.02766	-0.128399	-0.154477	-0.0537057	-1.08535	-0.896404	-0.0743149	-2.18371	-2.04983
8566	PDXK	pyridoxal (pyridoxine, vitamin B6) kinase	99.9282	81.5484	100.724	0.29877	-1.09914	-0.651001	-0.448141	-0.535962	-0.396575	-0.949771	-0.788895	-0.544506	-1.75014	-2.04891
23029	RBM34	RNA binding motif protein 34	106.752	100.669	110.231	1.5091	-0.316764	-0.22024	-0.182389	-0.218892	-0.116446	-2.15221	-1.7424	-0.851511	-0.537005	-2.0461
64137	ABCG4	ATP-binding cassette, sub-family G (WHITE), member 4	98.6993	87.0583	91.0267	0.0808009	-0.87369	-1.09036	0.102217	0.120673	0.120673	-0.624219	-0.530738	-0.17501	-1.96405	-2.04485
9619	ABCG1	ATP-binding cassette, sub-family G (WHITE), member 1	102.101	85.5783	105.702	0.684123	-0.93425	-0.425414	-0.508836	-0.608378	-0.501616	-1.14904	-0.946915	-0.211734	-1.35966	-2.04379
2978	GUCA1A	guanylate cyclase activator 1A (retina)	99.515	83.02	97.9401	0.225479	-1.03893	-0.777121	-0.261809	-0.313648	-0.156601	-1.0026	-0.830787	-0.437548	-1.81605	-2.04153
51706	CYB5R1	cytochrome b5 reductase 1	98.9785	88.8342	90.6112	0.130331	-0.801025	-1.10919	0.268276	0.3188	0	0.427929	0.303596	0.303596	-1.91021	-2.04054
94097	SFXN5	sideroflexin 5	103.127	89.0993	106.613	0.8661	-0.790177	-0.384158	-0.114037	-0.137341	-0.137341	-1.6932	-1.37842	-0.850393	-1.17433	-2.04044
338557	FFAR4	free fatty acid receptor 4	107.357	109.667	104.604	1.61639	0.0513971	-0.475188	0.339238	0.403465	0.00522432	-1.7817	-1.4486	-1.4486	-0.423791	-2.04018
4215	MAP3K3	mitogen-activated protein kinase kinase kinase 3	97.5354	87.401	86.266	-0.125624	-0.859668	-1.30606	0.446396	0.531315	0.507973	-1.18044	-0.971811	-0.809208	-2.16573	-2.04011
1397	CRIP2	cysteine-rich protein 2	110.473	110.34	116.204	2.16901	0.0789372	0.0504078	-0.0447343	-0.0546551	-0.048664	-2.1186	-1.71576	-1.50576	0.129345	-2.03967
8644	AKR1C3	aldo-keto reductase family 1, member C3	106.076	94.0471	113.73	1.38919	-0.587723	-0.0616859	-0.573229	-0.685205	-0.500357	-0.988699	-0.819764	-0.241237	-0.649409	-2.0386
7156	TOP3A	topoisomerase (DNA) III alpha	100.114	85.1983	98.3975	0.331719	-0.949797	-0.756395	-0.25501	-0.305536	-0.232031	0.414038	0.292581	0.216841	-1.70619	-2.03791
11080	DNAJB4	DnaJ (Hsp40) homolog, subfamily B, member 4	101.125	94.6896	93.7967	0.511047	-0.561435	-0.964852	0.320305	0.380875	0.0802136	-1.14611	-0.944587	-0.848661	-1.52629	-2.03733
23633	KPNA6	karyopherin alpha 6 (importin alpha 7)	102.55	95.0461	99.0697	0.763846	-0.546845	-0.725938	-0.578532	-0.691532	-0.262259	-1.71005	-1.39178	0	-1.27278	-2.03663
22796	COG2	component of oligomeric golgi complex 2	97.5928	75.0327	97.7489	-0.115443	-1.36575	-0.785785	0.164948	0.195518	0	0.471743	0.33834	0.0514193	-2.15154	-2.03609
80852	GRIP2	glutamate receptor interacting protein 2	91.0045	66.0433	80.1061	-1.28396	-1.73358	-1.58517	-0.148411	-0.178353	0.123222	-0.301208	-0.274596	-0.031513	-3.31874	-2.03479
6829	SUPT5H	suppressor of Ty 5 homolog (S. cerevisiae)	99.2406	92.2668	88.6991	0.176804	-0.660569	-1.19582	0.535255	0.637334	0.823885	-1.37263	-1.12421	-0.100185	-1.85639	-2.0332
8898	MTMR2	myotubularin related protein 2	101.94	96.765	95.2085	0.655517	-0.476514	-0.900887	-0.0777284	-0.0940206	0	-1.5564	-1.26994	-1.21831	-1.3774	-2.03292
8073	PTP4A2	protein tyrosine phosphatase type IVA, member 2	101.07	94.2771	94.1002	0.501352	-0.578313	-0.951105	0.118035	0.139546	0	-1.45246	-1.18752	0	-1.52942	-2.03077
8834	TMEM11	transmembrane protein 11	100.967	81.7919	104.989	0.482941	-1.08918	-0.457762	-0.269361	-0.322659	-0.322659	0.0228935	-0.0175895	-0.0175895	-1.54694	-2.02988
56658	TRIM39	tripartite motif containing 39	99.3671	88.1534	92.984	0.199242	-0.82888	-1.00167	0.172795	0.204881	0.204881	-0.253587	-0.236834	-0.126227	-1.83055	-2.0298
10733	PLK4	polo-like kinase 4	98.3047	88.4087	88.6182	0.0108239	-0.818435	-1.19949	0.381053	0.453355	0.146687	-1.21031	-0.9955	-0.650316	-2.01792	-2.02875
28227	PPP2R3B	protein phosphatase 2, regulatory subunit B'', beta	97.1836	81.5493	90.4913	-0.188018	-1.09911	-1.11462	-0.606532	-0.724939	-0.388497	-0.0657556	-0.0878866	-0.0156676	-2.21372	-2.02571
30001	ERO1L	ERO1-like (S. cerevisiae)	102.984	106.516	90.6517	0.840659	-0.0775409	-1.10735	1.17153	1.39648	1.19374	-0.887625	-0.739615	-0.739615	-1.18489	-2.02555
388558	ZNF808	zinc finger protein 808	102.165	92.3383	100.3	0.695573	-0.657644	-0.670195	0.0125517	0.0136931	0.0136931	-1.26958	-1.04249	-0.269362	-1.32784	-2.02341
2324	FLT4	fms-related tyrosine kinase 4	91.1995	63.6615	83.3172	-1.24937	-1.83104	-1.43967	-0.391361	-0.468218	-0.437994	-0.190301	-0.186649	-0.0339455	-3.27071	-2.02134
375	ARF1	ADP-ribosylation factor 1	105.502	103.145	103.652	1.28729	-0.215439	-0.518319	0.30288	0.360086	0	-1.76726	-1.43715	-1.43715	-0.733758	-2.02104
10282	BET1	blocked early in transport 1 homolog (S. cerevisiae)	97.6	82.2416	91.6033	-0.114158	-1.07078	-1.06424	0.244788	0.290775	0.290775	-0.834263	-0.697299	-0.190656	-2.13501	-2.02085
23759	PPIL2	peptidylprolyl isomerase (cyclophilin)-like 2	101.759	82.593	107.62	0.623409	-1.0564	-0.338523	-0.391447	-0.46832	-0.338615	-0.961932	-0.798538	-0.784615	-1.39492	-2.01833
151011	SEPTIN10	septin 10	100.221	100.836	85.1298	0.350641	-0.309928	-1.35754	-0.0827691	-0.100035	0	-0.980756	-0.813465	-0.0674306	-1.66747	-2.01811
64328	XPO4	exportin 4	101.113	79.7223	107.709	0.508936	-1.17386	-0.334519	-0.916446	-1.0947	-0.707631	-0.909589	-0.757031	-0.138043	-1.50838	-2.01732
29952	DPP7	dipeptidyl-peptidase 7	105.246	83.2493	120.707	1.24201	-1.02955	0.254437	-1.39238	-1.66254	-0.945892	0.393981	0.276676	0	-0.775111	-2.01712
22893	BAHD1	bromo adjacent homology domain containing 1	100.182	76.2379	107.219	0.343723	-1.31644	-0.356698	-0.959738	-1.14635	0	-0.0692362	-0.0906467	0	-1.67313	-2.01686
81894	SLC25A28	solute carrier family 25 (mitochondrial iron transporter), member 28	105.444	104.212	102.576	1.27706	-0.17181	-0.567053	0.395243	0.470284	0.320174	-1.55871	-1.27177	-1.05278	-0.738863	-2.01592
23039	XPO7	exportin 7	105.68	107.599	100.455	1.31883	-0.0332297	-0.663152	-0.355122	-0.42498	-0.311074	-1.98199	-1.60742	-1.60742	-0.696382	-2.01522
51174	TUBD1	tubulin, delta 1	105.321	80.6564	123.408	1.25516	-1.13564	0.376831	-0.50376	-0.602322	-0.113463	-1.46295	-1.19584	-1.15871	-0.758811	-2.01397
2064	ERBB2	v-erb-b2 erythroblastic leukemia viral oncogene homolog 2, neuro/glioblastoma derived oncogene homolog (avian)	100.677	89.2686	97.4906	0.43164	-0.783247	-0.797484	0.0142366	0.0157035	0.125004	-1.22912	-1.01042	-0.831372	-1.58073	-2.01237
55289	ACOXL	acyl-CoA oxidase-like	101.862	80.2977	110.236	0.641773	-1.15032	-0.220019	-0.669405	-0.799953	-0.799953	-0.624707	-0.531125	-0.38062	-1.37034	-2.01211
5594	MAPK1	mitogen-activated protein kinase 1	99.1636	70.3256	108.704	0.163162	-1.55835	-0.289407	-1.26895	-1.51527	-0.602707	-0.452569	-0.394623	-0.34004	-1.84776	-2.01092
51520	LARS	leucyl-tRNA synthetase	102.606	97.4085	97.7237	0.773628	-0.450181	-0.786926	-0.647037	-0.773266	-0.206996	-1.56055	-1.27323	-0.993524	-1.23711	-2.01073
120	ADD3	adducin 3 (gamma)	95.079	79.8659	84.1176	-0.56129	-1.16799	-1.40341	0.235417	0.279595	0.235435	-0.418073	-0.367268	0	-2.57139	-2.0101
85365	ALG2	asparagine-linked glycosylation 2, alpha-1,3-mannosyltransferase homolog (S. cerevisiae)	89.8458	73.4234	69.4828	-1.48946	-1.4316	-2.0665	-0.153855	-0.184848	0	-0.577042	-0.493327	-0.445529	-3.4981	-2.00864
114790	STK11IP	serine/threonine kinase 11 interacting protein	98.3866	84.7375	92.7076	0.0253537	-0.968654	-1.0142	0.0455464	0.0530594	0.258711	-1.03955	-0.860091	-0.630085	-1.98285	-2.00821
3419	IDH3A	isocitrate dehydrogenase 3 (NAD+) alpha	102.762	95.4816	100.139	0.801334	-0.529027	-0.677484	0.148457	0.175842	-0.0116094	-1.47882	-1.20842	-0.817878	-1.20651	-2.00784
9107	MTMR6	myotubularin related protein 6	98.1217	85.0291	91.422	-0.0216455	-0.956721	-1.07245	0.298432	0.354778	0.354778	-1.23351	-1.01389	0	-2.02917	-2.00753
2290	FOXG1	forkhead box G1	116.197	121.642	129.142	3.18421	0.541419	0.636613	-0.0951935	-0.114858	-0.0233804	-1.08477	-0.895944	-0.895944	1.17803	-2.00618
64768	IPPK	inositol 1,3,4,5,6-pentakisphosphate 2-kinase	94.8424	81.6522	81.6801	-0.603253	-1.0949	-1.51385	0.418952	0.498572	0.254243	-0.910596	-0.757829	-0.458799	-2.60875	-2.00549
59348	ZNF350	zinc finger protein 350	101.617	73.7835	115.306	0.598221	-1.41686	0.0096981	0.0690438	0.0810942	0.0370144	0.115652	0.055966	0	-1.40717	-2.00539
4690	NCK1	NCK adaptor protein 1	96.7401	76.0333	94.198	-0.266672	-1.32481	-0.94667	-0.37814	-0.452444	-0.233275	-0.278148	-0.25631	-0.25631	-2.27148	-2.00481
7025	NR2F1	nuclear receptor subfamily 2, group F, member 1	99.8738	91.8139	92.2497	0.289113	-0.679101	-1.03495	0.355847	0.423281	0.324194	-1.32406	-1.0857	-0.499859	-1.71405	-2.00316
7535	ZAP70	zeta-chain (TCR) associated protein kinase 70kDa	102.73	99.7064	96.3071	0.79568	-0.356156	-0.851111	0.494955	0.589252	0.237567	-1.64679	-1.34162	-1.09487	-1.20727	-2.00295
55556	ENOSF1	enolase superfamily member 1	104.36	105.058	97.874	1.08474	-0.137194	-0.780113	0.211113	0.250598	0.250598	-1.86485	-1.51454	-1.1223	-0.917307	-2.00205
6303	SAT1	spermidine/spermine N1-acetyltransferase 1	109.767	106.802	117.485	2.04373	-0.0658187	0.108461	0.32028	0.380846	0	-1.8969	-1.53995	-1.16391	0.0426422	-2.00108
56105	PCDHGA11	protocadherin gamma subfamily A, 11	104.164	91.0186	109.835	1.05009	-0.711642	-0.238166	-0.572637	-0.684499	-0.566189	-0.473955	-0.411582	-0.411582	-0.949808	-1.99989
23026	MYO16	myosin XVI	107.25	105.947	108.445	1.59733	-0.100791	-0.301149	0.200358	0.237766	0.118924	-1.59866	-1.30345	-1.30345	-0.40194	-1.99927
10949	HNRNPA0	heterogeneous nuclear ribonucleoprotein A0	105.287	104.161	102.377	1.24929	-0.173886	-0.576086	0.710809	0.846789	0.846789	-1.7798	-1.44709	-1.38243	-0.749972	-1.99926
9616	RNF7	ring finger protein 7	101.25	63.3262	123.449	0.533157	-1.84476	0.378675	-0.638156	-0.76267	-0.383638	-0.353049	-0.315705	-0.315705	-1.46608	-1.99924
23764	MAFF	v-maf musculoaponeurotic fibrosarcoma oncogene homolog F (avian)	97.9697	84.1675	91.8009	-0.0485977	-0.991977	-1.05528	-0.162168	-0.194766	-0.194766	-0.442858	-0.386922	-0.256418	-2.04726	-1.99866
219595	FOLH1B	folate hydrolase 1B	100.928	82.069	105.282	0.476079	-1.07784	-0.444484	-0.0833704	-0.100752	0	-0.512841	-0.442417	-0.155284	-1.52233	-1.99841
3872	KRT17	keratin 17	99.1774	80.5628	99.7903	0.165604	-1.13947	-0.69329	-0.446183	-0.533627	-0.533627	-0.858894	-0.716831	-0.698267	-1.83276	-1.99837
2960	GTF2E1	general transcription factor IIE, polypeptide 1, alpha 56kDa	100.918	96.5068	92.2167	0.474389	-0.487079	-1.03644	-0.0647314	-0.0785138	-0.0785138	-0.588562	-0.502462	-0.273102	-1.52352	-1.99791
598	BCL2L1	BCL2-like 1	87.9519	65.9748	69.0481	-1.82536	-1.73638	-2.0862	0.303377	0.360678	0	-0.376578	-0.334363	-0.242578	-3.82258	-1.99721
10941	UGT2A1	UDP glucuronosyltransferase 2 family, polypeptide A1, complex locus	108.015	101.38	115.637	1.73306	-0.287675	0.0247075	0.00224737	0.001399	0	-1.70853	-1.39058	-1.09811	-0.262967	-1.99603
23352	UBR4	ubiquitin protein ligase E3 component n-recognin 4	98.3173	85.2342	92.2639	0.0130599	-0.948328	-1.0343	-0.305197	-0.365415	-0.0350156	-1.42125	-1.16277	-1.12485	-1.98263	-1.99569
8797	TNFRSF10A	tumor necrosis factor receptor superfamily, member 10a	104.641	95.5773	107.688	1.1347	-0.525113	-0.335437	-0.2053	-0.246227	-0.0918968	-1.91265	-1.55244	-1.3648	-0.86055	-1.99525
5826	ABCD4	ATP-binding cassette, sub-family D (ALD), member 4	103.963	100.484	100.646	1.01434	-0.324358	-0.654524	0.330166	0.392641	0.00951267	-1.66886	-1.35912	-1.26539	-0.978882	-1.99322
6401	SELE	selectin E	107.936	97.8858	118.628	1.71901	-0.430652	0.160242	-0.590894	-0.706281	-0.448636	-1.55876	-1.27182	-1.00386	-0.27041	-1.98942
375743	PTAR1	protein prenyltransferase alpha subunit repeat containing 1	88.8605	65.1201	73.5661	-1.66421	-1.77135	-1.88149	0.110136	0.130121	0	-0.217277	-0.20804	-0.20804	-3.65284	-1.98863
3381	IBSP	integrin-binding sialoprotein	100.362	77.6949	107.239	0.375755	-1.25682	-0.35578	-0.901039	-1.07632	-0.721182	-0.731535	-0.615837	-0.160904	-1.6126	-1.98835
1196	CLK2	CDC-like kinase 2	101.927	87.6332	104.391	0.653326	-0.850167	-0.484856	-0.365311	-0.437137	0.0136319	-1.13818	-0.938301	-0.674287	-1.33502	-1.98835
83693	HSDL1	hydroxysteroid dehydrogenase like 1	96.3821	89.1667	81.3147	-0.330172	-0.787418	-1.5304	1.27264	1.51711	1.39322	-0.104352	-0.118493	-0.0386138	-2.31782	-1.98765
10988	METAP2	methionyl aminopeptidase 2	98.9837	79.5964	100.186	0.131255	-1.17901	-0.675372	-0.520905	-0.622778	-0.5489	-1.39946	-1.14549	-0.75393	-1.85439	-1.98564
10005	ACOT8	acyl-CoA thioesterase 8	98.0904	84.5031	92.263	-0.0271886	-0.978241	-1.03435	0.43531	0.518089	0.518089	-1.29987	-1.06652	-0.923853	-2.01259	-1.9854
7450	VWF	von Willebrand factor	104.286	101.321	101.332	1.07165	-0.290081	-0.623429	0.0705685	0.0829134	0	-2.61237	-2.10731	-1.15733	-0.91351	-1.98516
55039	TRMT12	tRNA methyltransferase 12 homolog (S. cerevisiae)	97.8304	87.1502	88.8601	-0.0733052	-0.869929	-1.18853	0.493543	0.587566	0.587566	-1.0863	-0.897156	-0.0116517	-2.05846	-1.98515
29763	PACSIN3	protein kinase C and casein kinase substrate in neurons 3	102.265	87.1935	106.189	0.713308	-0.868157	-0.403359	-0.464798	-0.555836	-0.105955	-1.11667	-0.92124	-0.690554	-1.27152	-1.98482
84868	HAVCR2	hepatitis A virus cellular receptor 2	104.109	100.702	101.207	1.04025	-0.315429	-0.629104	0.163712	0.194044	0	-0.916376	-0.762413	-0.762413	-0.944533	-1.98478
1870	E2F2	E2F transcription factor 2	105.025	99.595	105.799	1.20266	-0.360714	-0.421029	0.0603148	0.0706796	0.0706796	-1.12452	-0.927466	-0.927466	-0.781743	-1.98441
8189	SYMPK	symplekin	105.784	91.9126	115.741	1.3373	-0.675061	0.0294059	-1.00253	-1.1974	-0.518574	-1.30789	-1.07288	-0.672116	-0.645656	-1.98295
3739	KCNA4	potassium voltage-gated channel, shaker-related subfamily, member 4	101.424	77.9997	111.244	0.564041	-1.24435	-0.174329	-0.121394	-0.146118	-0.146118	-0.988604	-0.819689	0	-1.41868	-1.98272
79744	ZNF419	zinc finger protein 419	107.088	98.9866	114.511	1.56872	-0.38561	-0.0263183	-0.746918	-0.892435	-0.203696	-0.997325	-0.826604	-0.0834221	-0.411928	-1.98065
2953	GSTT2	glutathione S-transferase theta 2	105.386	94.5269	111.878	1.26668	-0.568093	-0.145619	-0.422474	-0.505338	-0.505338	-1.4123	-1.15567	-0.918311	-0.713711	-1.9804
55589	BMP2K	BMP2 inducible kinase	100.418	90.0989	96.45	0.385578	-0.749274	-0.844636	0.0953622	0.112495	0.187889	-1.23021	-1.01128	-0.949929	-1.59391	-1.97949
4832	NME3	NME/NM23 nucleoside diphosphate kinase 3	99.5088	84.5381	97.9158	0.224386	-0.976813	-0.77822	-0.198593	-0.238225	0	-1.00261	-0.830792	-0.363202	-1.75503	-1.97942
5128	CDK17	cyclin-dependent kinase 17	94.8697	78.9234	84.8444	-0.598417	-1.20655	-1.37048	0.163923	0.194295	0.0595172	-0.77206	-0.647973	-0.377345	-2.57703	-1.97861
4168	MCF2	MCF.2 cell line derived transforming sequence	104.792	100.283	104.399	1.16147	-0.332573	-0.48447	0.245754	0.291928	0	-1.65632	-1.34918	-1.34918	-0.817043	-1.97852
9582	APOBEC3B	apolipoprotein B mRNA editing enzyme, catalytic polypeptide-like 3B	106.925	100.157	112.862	1.53979	-0.337719	-0.101007	-0.236712	-0.283705	-0.0319577	-1.08307	-0.894597	-0.890675	-0.438725	-1.97852
3038	HAS3	hyaluronan synthase 3	98.0387	82.4537	94.1008	-0.0363497	-1.0621	-0.951073	-0.111027	-0.13375	-0.445228	-0.914724	-0.761103	0.394593	-2.01317	-1.97682
89778	SERPINB11	serpin peptidase inhibitor, clade B (ovalbumin), member 11 (gene/pseudogene)	96.3063	78.1493	91.2067	-0.343626	-1.23823	-1.08221	-0.156021	-0.187432	0	-0.414527	-0.364456	0	-2.32043	-1.97681
2843	GPR20	G protein-coupled receptor 20	100.501	83.3198	102.99	0.40036	-1.02666	-0.548332	-0.465887	-0.557135	0	-0.482879	-0.418658	-0.129108	-1.57499	-1.97535
337867	UBAC2	UBA domain containing 2	102.357	70.3534	121.97	0.729484	-1.55722	0.311666	-1.86888	-2.23106	-1.01836	-0.417818	-0.367066	-0.184239	-1.24555	-1.97504
51301	GCNT4	glucosaminyl (N-acetyl) transferase 4, core 2	106.999	112.615	101.99	1.55282	0.17205	-0.593604	0.765653	0.912223	0.731344	-1.99145	-1.61492	-1.33761	-0.421554	-1.97438
10406	WFDC2	WAP four-disulfide core domain 2	104.312	97.3227	105.467	1.07621	-0.453695	-0.436079	-0.0604018	-0.073348	-0.073348	-1.58744	-1.29456	-1.18542	-0.889774	-1.96598
79092	CARD14	caspase recruitment domain family, member 14	97.609	82.5147	92.6443	-0.112577	-1.05961	-1.01707	-0.44331	-0.530198	-0.390655	-0.904491	-0.752989	-0.0231189	-2.07667	-1.9641
84937	ZNRF1	zinc and ring finger 1, E3 ubiquitin protein ligase	111.413	121.377	111.586	2.33575	0.530547	-0.158831	0.27605	0.328075	0.134284	-1.24447	-1.02258	-1.02258	0.371715	-1.96404
55466	DNAJA4	DnaJ (Hsp40) homolog, subfamily A, member 4	104.975	104.885	101.327	1.1938	-0.144252	-0.623647	0.13357	0.15808	0.0651805	-1.94132	-1.57518	-1.2225	-0.767898	-1.9617
4293	MAP3K9	mitogen-activated protein kinase kinase kinase 9	97.9725	78.62	97.6847	-0.0480958	-1.21897	-0.788694	-0.430273	-0.514644	-0.0295456	-0.740598	-0.623024	-0.382017	-2.00766	-1.95956
63951	DMRTA1	DMRT-like family A1	105.096	100.26	106.096	1.21534	-0.333524	-0.407596	0.154262	0.182769	0.182769	-1.62294	-1.32271	-1.24467	-0.74112	-1.95646
57180	ACTR3B	ARP3 actin-related protein 3 homolog B (yeast)	100.327	81.2266	104.622	0.369514	-1.11231	-0.474346	-0.630505	-0.753541	-0.753541	-0.775523	-0.65072	-0.65072	-1.58666	-1.95617
4125	MAN2B1	mannosidase, alpha, class 2B, member 1	101.36	69.6237	119.17	0.552756	-1.58708	0.184796	-1.48176	-1.76918	-0.44505	-0.514682	-0.443877	-0.0052421	-1.40228	-1.95504
54769	DIRAS2	DIRAS family, GTP-binding RAS-like 2	110.046	91.4325	133.478	2.09329	-0.694708	0.833095	-1.5278	-1.82411	-1.19393	-1.54244	-1.25887	-1.04066	0.138387	-1.9549
10945	KDELR1	KDEL (Lys-Asp-Glu-Leu) endoplasmic reticulum protein retention receptor 1	108.143	103.649	115.012	1.75578	-0.194819	-0.00360068	-0.191219	-0.229426	-0.0160583	-2.10919	-1.7083	-0.838831	-0.19842	-1.9542
9420	CYP7B1	cytochrome P450, family 7, subfamily B, polypeptide 1	103.529	96.36	103.543	0.937386	-0.493085	-0.523245	0.090267	0.106416	0.034702	-1.46063	-1.194	-0.346388	-1.01633	-1.95372
10223	GPA33	glycoprotein A33 (transmembrane)	104.067	97.101	104.996	1.03286	-0.462767	-0.457442	-0.00532442	-0.00763494	0	-1.21142	-0.996377	-0.716062	-0.920209	-1.95307
346171	ZFP57	ZFP57 zinc finger protein	101.672	92.3685	99.9082	0.60796	-0.656408	-0.687945	0.031537	0.0363446	0.0363446	-1.18127	-0.972468	-0.659133	-1.34435	-1.95231
51109	RDH11	retinol dehydrogenase 11 (all-trans/9-cis/11-cis)	98.3761	59.834	116.409	0.0234856	-1.98765	0.0596968	-2.04735	-2.44398	-1.35019	0.394159	0.276818	0.276818	-1.92795	-1.95144
4015	LOX	lysyl oxidase	103.863	86.9553	113.426	0.996643	-0.877906	-0.075462	-0.378605	-0.452999	0	-1.21805	-1.00163	-0.849327	-0.953368	-1.95001
10632	ATP5L	ATP synthase, H+ transporting, mitochondrial Fo complex, subunit G	101.673	87.1934	104.662	0.608302	-0.868163	-0.472569	-0.540174	-0.645767	0	-1.08087	-0.892855	-0.447176	-1.34073	-1.94903
10155	TRIM28	tripartite motif containing 28	101.427	92.8236	98.6296	0.564631	-0.637786	-0.745877	-0.775248	-0.926235	-0.709426	-0.892467	-0.743453	-0.614321	-1.38366	-1.94829
90233	ZNF551	zinc finger protein 551	105.547	103.605	105.043	1.29525	-0.196649	-0.455297	0.258648	0.307312	0.0185261	-1.97242	-1.59983	-0.393694	-0.651946	-1.9472
64222	TOR3A	torsin family 3, member A	99.0674	82.6263	98.6277	0.146098	-1.05504	-0.745966	-0.59772	-0.714426	-0.0489442	-0.528374	-0.454735	-0.454735	-1.80101	-1.9471
54986	ULK4	unc-51-like kinase 4 (C. elegans)	103.049	99.6138	98.8733	0.852215	-0.359946	-0.734835	0.37489	0.446001	0.0958855	-1.58705	-1.29425	-1.06963	-1.09478	-1.947
306	ANXA3	annexin A3	102.241	86.3092	107.758	0.708977	-0.904342	-0.332258	0.387023	0.460477	0	-2.25789	-1.82621	-0.973554	-1.2366	-1.94558
5890	RAD51B	RAD51 homolog B (S. cerevisiae)	94.9959	76.4156	88.3414	-0.576038	-1.30917	-1.21203	-0.0971344	-0.117174	0	-0.755562	-0.63489	-0.479507	-2.5212	-1.94516
23350	U2SURP	U2 snRNP-associated SURP domain containing	96.3658	68.0149	101.34	-0.333071	-1.65291	-0.62306	-0.550424	-0.657996	-0.492298	0.321745	0.219395	0	-2.27597	-1.94289
4321	MMP12	matrix metallopeptidase 12 (macrophage elastase)	104.024	95.8921	106.159	1.02517	-0.51223	-0.404748	-0.107482	-0.12952	0	-1.42992	-1.16965	-1.16965	-0.916979	-1.94215
9886	RHOBTB1	Rho-related BTB domain containing 1	95.6112	94.0101	74.9461	-0.466893	-0.589236	-1.81896	1.44273	1.72004	0.750653	-0.283555	-0.260597	-0.243649	-2.4082	-1.9413
10458	BAIAP2	BAI1-associated protein 2	95.9669	79.0919	89.8182	-0.403808	-1.19966	-1.14512	-0.204678	-0.245484	-0.0798853	-0.267041	-0.247502	0	-2.34477	-1.94097
51	ACOX1	acyl-CoA oxidase 1, palmitoyl	95.1443	79.7701	85.9887	-0.54971	-1.17191	-1.31863	0.694956	0.827873	0.307255	-1.48515	-1.21344	-0.099819	-2.49054	-1.94083
80315	CPEB4	cytoplasmic polyadenylation element binding protein 4	103.423	100.135	100.009	0.918656	-0.338629	-0.683399	0.220922	0.262302	0.179943	-1.78758	-1.45326	-1.02612	-1.02203	-1.94068
151313	FAHD2B	fumarylacetoacetate hydrolase domain containing 2B	100.343	89.2515	97.8252	0.372343	-0.78395	-0.782326	-0.413089	-0.494141	-0.298261	-1.3494	-1.1058	-0.0556551	-1.56628	-1.93862
83903	GSG2	germ cell associated 2 (haspin)	96.9844	86.7953	86.9334	-0.223341	-0.884453	-1.27583	0.391373	0.465668	0.317888	-1.05249	-0.870345	-0.664194	-2.16028	-1.93694
93589	CACNA2D4	calcium channel, voltage-dependent, alpha 2/delta subunit 4	105.934	95.7158	113.923	1.36399	-0.519444	-0.0529258	-1.42421	-1.70052	-0.408527	-0.178503	-0.177293	-0.177293	-0.57237	-1.93636
4879	NPPB	natriuretic peptide B	98.8995	90.1642	91.4012	0.116317	-0.746605	-1.07339	0.477736	0.568708	0.568708	-1.12729	-0.929666	-0.672316	-1.82	-1.93631
9936	CD302	CD302 molecule	103.846	102.641	99.497	0.993577	-0.236081	-0.706577	0.470496	0.560069	0.341797	-1.80224	-1.46488	-1.40681	-0.942659	-1.93624
4916	NTRK3	neurotrophic tyrosine kinase, receptor, type 3	103.819	106.33	96.0682	0.988866	-0.0851153	-0.861935	0.776819	0.925546	0.925546	-1.8508	-1.5034	-0.946376	-0.94705	-1.93592
55734	ZFP64	ZFP64 zinc finger protein	106.264	123.236	90.4007	1.42248	0.606606	-1.11872	1.04889	1.25015	0.221546	-1.8406	-1.49531	-0.751551	-0.512117	-1.9346
83666	PARP9	poly (ADP-ribose) polymerase family, member 9	96.4328	90.31	81.6643	-0.321182	-0.740637	-1.51456	0.73209	0.872178	0.83725	-1.3597	-1.11396	-0.992507	-2.2552	-1.93402
91653	BOC	Boc homolog (mouse)	103.312	90.7159	108.256	0.899008	-0.724028	-0.309733	0.0285823	0.0328193	0.0328193	-1.20874	-0.994253	-0.258276	-1.03376	-1.93277
55757	UGGT2	UDP-glucose glycoprotein glucosyltransferase 2	107.216	109.889	106.219	1.59125	0.0604964	-0.402011	0.518525	0.617373	0.32088	-2.04928	-1.66078	-0.960845	-0.341514	-1.93277
9645	MICAL2	microtubule associated monoxygenase, calponin and LIM domain containing 2	102.241	94.4095	100.761	0.709055	-0.572897	-0.649296	0.214854	0.255061	0.255061	-1.3532	-1.1088	-0.57659	-1.22219	-1.93125
60485	SAV1	salvador homolog 1 (Drosophila)	99.413	99.2268	85.3397	0.207395	-0.375781	-1.34804	0.0138873	0.0152867	0.0152867	-1.02206	-0.846215	-0.36312	-1.72382	-1.93121
9474	ATG5	autophagy related 5	105.327	111.909	97.0817	1.25631	0.143163	-0.816014	0.951038	1.13341	0.189736	-0.982181	-0.814596	-0.475346	-0.672851	-1.92916
3588	IL10RB	interleukin 10 receptor, beta	91.4438	69.2228	81.3274	-1.20604	-1.60348	-1.52983	-0.0736508	-0.0891556	0	-0.32379	-0.292503	-0.161745	-3.13331	-1.92727
28987	NOB1	NIN1/RPN12 binding protein 1 homolog (S. cerevisiae)	99.6142	87.0612	97.2028	0.243074	-0.873573	-0.810524	-0.26653	-0.31928	0	-0.842463	-0.703802	-0.703802	-1.6841	-1.92717
5825	ABCD3	ATP-binding cassette, sub-family D (ALD), member 3	98.6198	91.6038	89.2088	0.0667006	-0.6877	-1.17273	0.485027	0.577406	0	-1.24314	-1.02153	-1.02153	-1.86043	-1.92713
5764	PTN	pleiotrophin	102.551	95.7559	100.857	0.763928	-0.517804	-0.644958	0.0472244	0.0550614	0.0550614	-0.60188	-0.513024	-0.318124	-1.16276	-1.92669
134285	TMEM171	transmembrane protein 171	93.8449	88.5366	73.3043	-0.780174	-0.8132	-1.89335	0.90834	1.08246	0.616996	-0.421342	-0.36986	-0.14358	-2.70655	-1.92638
9459	ARHGEF6	Rac/Cdc42 guanine nucleotide exchange factor (GEF) 6	107.78	109.75	108.72	1.69146	0.0548117	-0.288703	0.520463	0.619685	0.619685	-1.91818	-1.55683	-1.4321	-0.233891	-1.92535
2525	FUT3	fucosyltransferase 3 (galactoside 3(4)-L-fucosyltransferase, Lewis blood group)	94.0568	79.1698	82.6647	-0.742593	-1.19647	-1.46924	0.272767	0.324158	0.282026	-0.641222	-0.544221	-0.279074	-2.66571	-1.92311
814	CAMK4	calcium/calmodulin-dependent protein kinase IV	101.47	95.1587	97.2743	0.572187	-0.542242	-0.807289	0.265047	0.314947	0	-1.37948	-1.12964	-0.435229	-1.34953	-1.92172
6498	SKIL	SKI-like oncogene	98.1213	94.9644	84.3755	-0.0217123	-0.550189	-1.39172	0.841534	1.00276	0.639359	-2.21427	-1.79162	-1.15927	-1.94191	-1.9202
9746	CLSTN3	calsyntenin 3	103.976	84.7182	116.554	1.01673	-0.969443	0.0662462	-0.896823	-1.07129	-0.55121	-1.21358	-0.998094	-0.695074	-0.903197	-1.91993
1674	DES	desmin	97.1159	72.4638	100.775	-0.200033	-1.47087	-0.648656	-0.191236	-0.229447	0	-0.448623	-0.391493	0	-2.11952	-1.91949
5992	RFX4	regulatory factor X, 4 (influences HLA class II expression)	102.195	98.4072	97.2597	0.700725	-0.409316	-0.80795	0.744297	0.886743	0.503316	-1.56786	-1.27903	-0.265657	-1.21727	-1.91799
3604	TNFRSF9	tumor necrosis factor receptor superfamily, member 9	98.4404	92.4884	88.0063	0.0348862	-0.651504	-1.22721	0.57571	0.685601	0.339427	-1.2621	-1.03657	-0.91568	-1.87872	-1.9136
50484	RRM2B	ribonucleotide reductase M2 B (TP53 inducible)	103.373	86.7009	112.575	0.909814	-0.888316	-0.114043	-0.824603	-0.985121	-0.210772	-0.859292	-0.717146	-0.403811	-1.00236	-1.91217
51701	NLK	nemo-like kinase	104.806	99.3981	106.717	1.16396	-0.368773	-0.379429	0.0106569	0.0114325	0.139953	-1.54339	-1.25962	-1.25962	-0.748202	-1.91216
54106	TLR9	toll-like receptor 9	97.729	87.1385	90.0992	-0.0912933	-0.87041	-1.13239	-0.42345	-0.506503	-0.185606	0.656877	0.485148	0.485148	-2.0028	-1.9115
1837	DTNA	dystrobrevin, alpha	102.217	95.8238	99.9169	0.704738	-0.515023	-0.687554	0.172531	0.204565	0	-1.39229	-1.13981	0	-1.20258	-1.90732
9348	NDST3	N-deacetylase/N-sulfotransferase (heparan glucosaminyl) 3	101.511	92.9982	99.7112	0.579487	-0.630642	-0.696872	0.640272	0.76263	0.388788	-1.10753	-0.913999	-0.114577	-1.32751	-1.907
5052	PRDX1	peroxiredoxin 1	103.078	84.9785	113.121	0.857455	-0.958789	-0.0892791	-0.607776	-0.726424	-0.56329	-0.757689	-0.636578	-0.618599	-1.04807	-1.90552
4745	NELL1	NEL-like 1 (chicken)	104.025	88.0796	114.079	1.02541	-0.831899	-0.0458818	0.18795	0.222962	0	-1.01185	-0.838121	-0.652157	-0.877781	-1.90319
5017	OVOL1	ovo-like 1(Drosophila)	101.314	79.2579	111.443	0.544596	-1.19286	-0.165333	-0.37623	-0.450165	-0.450165	-0.709929	-0.598704	0	-1.3582	-1.90279
54874	FNBP1L	formin binding protein 1-like	98.8127	82.7111	98.5496	0.100918	-1.05157	-0.749505	-1.02613	-1.22557	-0.854136	-0.226521	-0.215371	-0.0203394	-1.80107	-1.90199
26873	OPLAH	5-oxoprolinase (ATP-hydrolysing)	103.029	96.0289	103.071	0.848696	-0.506634	-0.544632	0.00652097	0.00649786	0.00649786	-1.69095	-1.37663	-1.37663	-1.05127	-1.89996
1594	CYP27B1	cytochrome P450, family 27, subfamily B, polypeptide 1	95.0937	85.3976	81.6429	-0.558695	-0.941641	-1.51553	0.574838	0.68456	0.683433	-0.66378	-0.562109	-0.324462	-2.45717	-1.89848
59343	SENP2	SUMO1/sentrin/SMT3 specific peptidase 2	107.069	102.646	112.985	1.56523	-0.235878	-0.095448	-0.0135652	-0.017467	0	-1.50697	-1.23074	-1.23074	-0.331326	-1.89656
55760	DHX32	DEAH (Asp-Glu-Ala-His) box polypeptide 32	107.009	94.501	120.14	1.55456	-0.56915	0.22876	-0.684159	-0.817557	-0.221613	-1.3258	-1.08708	-1.08708	-0.34039	-1.89495
113835	ZNF257	zinc finger protein 257	97.2375	66.7456	106.961	-0.178469	-1.70484	-0.368389	-0.189037	-0.226824	0	-0.18992	-0.186347	-0.186347	-2.07323	-1.89476
79660	PPP1R3B	protein phosphatase 1, regulatory subunit 3B	98.4877	91.4385	89.5778	0.043286	-0.694461	-1.15601	-0.124277	-0.149558	0	-0.897564	-0.747496	-0.515207	-1.85047	-1.89376
3094	HINT1	histidine triad nucleotide binding protein 1	103	97.6865	101.602	0.8435	-0.438809	-0.611222	-0.0139845	-0.0179674	0	-1.45472	-1.18931	-0.769749	-1.05003	-1.89353
8852	AKAP4	A kinase (PRKA) anchor protein 4	90.7457	76.4298	72.8584	-1.32986	-1.30858	-1.91356	0.604972	0.720514	0.395104	-0.595158	-0.507693	0	-3.22214	-1.89228
152815	THAP6	THAP domain containing 6	101.554	95.6557	97.8252	0.587035	-0.521903	-0.782326	-0.314476	-0.376486	-0.233687	-0.262376	-0.243803	-0.243803	-1.30423	-1.89126
27180	SIGLEC9	sialic acid binding Ig-like lectin 9	96.434	92.921	80.2607	-0.320962	-0.633799	-1.57816	1.1566	1.37867	0	-1.22417	-1.00649	-0.321168	-2.21196	-1.891
57559	STAMBPL1	STAM binding protein-like 1	94.8337	75.3812	89.8648	-0.604804	-1.35149	-1.143	-0.208488	-0.25003	0	-0.201263	-0.195342	-0.0247789	-2.4945	-1.88969
29986	SLC39A2	solute carrier family 39 (zinc transporter), member 2	105.595	96.28	113.117	1.30387	-0.496358	-0.0894605	-0.210183	-0.252052	-0.252052	-1.39333	-1.14063	-0.925711	-0.585818	-1.88968
5147	PDE6D	phosphodiesterase 6D, cGMP-specific, rod, delta	103.397	87.9682	112.034	0.914035	-0.836461	-0.138541	-0.381488	-0.456438	-0.17363	-1.05258	-0.870417	-0.774491	-0.975002	-1.88904
6598	SMARCB1	SWI/SNF related, matrix associated, actin dependent regulator of chromatin, subfamily b, member 1	89.3031	67.2265	75.6589	-1.58571	-1.68517	-1.78667	0.101502	0.119821	0.119821	-0.200957	-0.195099	-0.137531	-3.47183	-1.88612
3884	KRT33B	keratin 33B	107.698	105.724	112.951	1.67675	-0.109933	-0.0970037	-0.0129291	-0.0167082	-0.127327	-1.77375	-1.4423	-1.23748	-0.206937	-1.88369
6508	SLC4A3	solute carrier family 4, anion exchanger, member 3	100.956	102.199	89.7519	0.481082	-0.254151	-1.14812	0.893971	1.06532	0.692024	-1.6292	-1.32767	-1.0179	-1.40227	-1.88336
55279	ZNF654	zinc finger protein 654	85.9444	57.4206	71.4304	-2.18142	-2.0864	-1.97825	-0.235042	-0.281713	-0.130309	0.203164	0.125362	0.125362	-4.06465	-1.88323
9249	DHRS3	dehydrogenase/reductase (SDR family) member 3	100.947	91.1972	99.6803	0.479403	-0.704334	-0.698275	0.191915	0.227692	0	-1.40786	-1.15215	-0.6358	-1.40261	-1.88201
5986	RFNG	RFNG O-fucosylpeptide 3-beta-N-acetylglucosaminyltransferase	104.846	98.6375	108.249	1.17104	-0.399897	-0.310052	-0.399401	-0.47781	0	-1.48109	-1.21022	-1.07274	-0.709949	-1.88099
55526	DHTKD1	dehydrogenase E1 and transketolase domain containing 1	96.9182	82.1814	92.0763	-0.235084	-1.07324	-1.04281	0.358524	0.426475	0.426475	-0.485455	-0.420701	-0.276433	-2.11605	-1.88097
9075	CLDN2	claudin 2	102.636	86.3501	110.718	0.778941	-0.902667	-0.198162	0.361328	0.429821	0	-0.870887	-0.726341	-0.0513657	-1.10083	-1.87977
8844	KSR1	kinase suppressor of ras 1	96.4012	89.2892	83.6756	-0.326793	-0.782407	-1.42343	0.641027	0.76353	0.596659	-1.09664	-0.90536	-0.394865	-2.20584	-1.87905
23022	PALLD	palladin, cytoskeletal associated protein	103.767	99.7621	103.058	0.979625	-0.353879	-0.545236	-0.0742738	-0.0898988	0	-1.51506	-1.23716	-0.929876	-0.899115	-1.87874
50632	CALY	calcyon neuron-specific vesicular protein	102.644	101.132	97.4464	0.780428	-0.297822	-0.799489	0.0409909	0.0476241	0.0476241	-0.894416	-0.744999	-0.391798	-1.09731	-1.87774
6335	SCN9A	sodium channel, voltage-gated, type IX, alpha subunit	103.099	94.3935	105.329	0.86123	-0.573549	-0.442315	-0.972666	-1.16178	0	-0.812997	-0.680436	-0.196536	-1.01586	-1.87709
80714	PBX4	pre-B-cell leukemia homeobox 4	101.833	96.7246	98.2677	0.636558	-0.478167	-0.762276	0.431048	0.513003	0	-1.39883	-1.14499	-0.926054	-1.24044	-1.877
383	ARG1	arginase, liver	99.2391	85.9258	97.871	0.176546	-0.920031	-0.780249	-0.139782	-0.168057	-0.168057	-0.889594	-0.741176	-0.482203	-1.70028	-1.87683
71	ACTG1	actin, gamma 1	90.46	69.2527	78.5949	-1.38053	-1.60226	-1.65364	0.0513804	0.0600199	0.0600199	-0.133391	-0.14152	-0.14152	-3.25589	-1.87537
80774	LIMD2	LIM domain containing 2	97.0464	84.5021	90.6103	-0.212348	-0.978284	-1.10923	0.0820972	0.0966683	0	-0.950512	-0.789482	-0.0961969	-2.08751	-1.87516
2710	GK	glycerol kinase	113.969	106.856	136.703	2.78899	-0.0635933	0.979189	-1.04278	-1.24543	-0.854571	-1.8098	-1.47088	-1.19435	0.915596	-1.8734
4246	SCGB2A1	secretoglobin, family 2A, member 1	98.5317	93.1883	88.6248	0.0510822	-0.622865	-1.19919	0.576326	0.686336	0.157331	-1.25027	-1.02719	-0.0724758	-1.82206	-1.87314
966	CD59	CD59 molecule, complement regulatory protein	94.6539	82.1581	83.4259	-0.636691	-1.0742	-1.43475	0.630472	0.750938	0.544489	-0.798059	-0.66859	-0.66859	-2.50895	-1.87226
83452	RAB33B	RAB33B, member RAS oncogene family	101.928	89.5862	105.196	0.653441	-0.770254	-0.448379	-0.278183	-0.333184	-0.333184	-0.556801	-0.477277	-0.477277	-1.21863	-1.87207
5595	MAPK3	mitogen-activated protein kinase 3	107.014	101.261	114.573	1.55556	-0.292539	-0.0235133	-0.269026	-0.322259	-0.147589	-1.57907	-1.28792	-0.845055	-0.316052	-1.87161
150465	TTL	tubulin tyrosine ligase	100.529	78.0135	110.206	0.405322	-1.24379	-0.221372	0.363553	0.432475	0.161197	-0.626694	-0.532701	-0.513482	-1.46516	-1.87048
3090	HIC1	hypermethylated in cancer 1	98.9065	84.2307	98.2776	0.11755	-0.989388	-0.761828	-0.22756	-0.272786	-0.272786	-0.879377	-0.733074	0.0912141	-1.75122	-1.86876
1830	DSG3	desmoglein 3	108.656	103.617	118.98	1.84669	-0.196147	0.176167	-0.372315	-0.445493	-0.291953	-1.67052	-1.36044	-1.16282	-0.0199803	-1.86667
785	CACNB4	calcium channel, voltage-dependent, beta 4 subunit	101.954	91.4164	103.78	0.658117	-0.695367	-0.512522	-0.342779	-0.410254	-0.0868103	-1.0421	-0.862111	-0.586852	-1.20789	-1.86601
1073	CFL2	cofilin 2 (muscle)	105.208	98.8705	109.79	1.23523	-0.39036	-0.240231	-0.0244926	-0.0305047	0	-1.38998	-1.13797	-0.435825	-0.630591	-1.86582
9615	GDA	guanine deaminase	101.799	92.9622	101.82	0.630543	-0.632117	-0.601308	-0.0308087	-0.0380404	0	-1.39409	-1.14123	-0.5511	-1.23342	-1.86397
2923	PDIA3	protein disulfide isomerase family A, member 3	111.76	115.692	120.293	2.39719	0.297947	0.235692	-0.761968	-0.910392	-0.2778	-2.16149	-1.74977	-1.74977	0.53364	-1.86355
28983	TMPRSS11E	transmembrane protease, serine 11E	101.907	91.4158	103.669	0.649807	-0.695392	-0.517569	-0.45404	-0.543001	-0.13316	-1.16738	-0.961452	-0.497036	-1.21296	-1.86277
83875	BCO2	beta-carotene oxygenase 2	103.373	92.2159	108.699	0.909786	-0.662654	-0.28962	-0.147299	-0.177026	-0.177026	-0.663266	-0.561701	-0.561701	-0.952274	-1.86206
3680	ITGA9	integrin, alpha 9	104.697	90.1495	115.748	1.14455	-0.747206	0.0297647	-0.776971	-0.928291	-0.475261	-1.11479	-0.919752	-0.708404	-0.717442	-1.862
5976	UPF1	UPF1 regulator of nonsense transcripts homolog (yeast)	91.4044	72.569	79.5995	-1.21302	-1.46656	-1.60812	0.0596589	0.0698971	0.0297067	-0.73354	-0.617427	0	-3.07468	-1.86166
55033	FKBP14	FK506 binding protein 14, 22 kDa	100.411	90.7185	98.4679	0.384432	-0.723922	-0.753207	0.291045	0.345965	0.135987	-1.02012	-0.844683	-0.673549	-1.47713	-1.86156
4632	MYL1	myosin, light chain 1, alkali; skeletal, fast	105.635	97.4114	112.884	1.31086	-0.450066	-0.100041	0.47165	0.561446	0.47702	-0.866862	-0.723149	-0.723149	-0.550107	-1.86097
27343	POLL	polymerase (DNA directed), lambda	98.7208	90.4725	92.0861	0.0846198	-0.73399	-1.04236	-0.454851	-0.543968	-0.543968	-0.831553	-0.69515	-0.596079	-1.77635	-1.86097
4001	LMNB1	lamin B1	96.3936	81.376	91.1915	-0.328126	-1.1062	-1.0829	-0.0233008	-0.0290826	0	-0.925403	-0.769572	-0.199577	-2.18909	-1.86097
317705	VN1R5	vomeronasal 1 receptor 5 (gene/pseudogene)	106.601	100.734	113.674	1.48233	-0.314121	-0.0642209	0.0425627	0.0494994	0	-1.89639	-1.53954	-0.277788	-0.378342	-1.86067
79733	E2F8	E2F transcription factor 8	94.6248	77.9116	87.4091	-0.641853	-1.24795	-1.25427	-0.195229	-0.234212	0	0.581065	0.42503	0.37546	-2.50222	-1.86037
3857	KRT9	keratin 9	97.8784	86.4537	92.4605	-0.0647857	-0.89843	-1.0254	0.126968	0.150204	0.150204	-0.960612	-0.797492	-0.226685	-1.92383	-1.85904
83661	MS4A8B	membrane-spanning 4-domains, subfamily A, member 8B	98.2496	87.86	92.6476	0.00104012	-0.840888	-1.01692	-0.438999	-0.525055	0	-0.402929	-0.355259	-0.355259	-1.85781	-1.85885
55929	DMAP1	DNA methyltransferase 1 associated protein 1	103.387	109.251	93.4499	0.912192	0.034382	-0.980568	0.921132	1.09773	0.0399793	-1.7506	-1.42394	-1.09152	-0.946186	-1.85838
11123	RCAN3	RCAN family member 3	101.328	84.2741	107.951	0.547009	-0.987615	-0.323553	0.0228437	0.0259726	0.0116829	-0.890243	-0.74169	-0.0300026	-1.31117	-1.85818
81890	QTRT1	queuine tRNA-ribosyltransferase 1	104.669	98.4754	108.212	1.13953	-0.406526	-0.311706	-0.0948203	-0.114413	0	-1.45124	-1.18655	-1.18655	-0.718232	-1.85776
116071	BATF2	basic leucine zipper transcription factor, ATF-like 2	100.298	88.0062	100.559	0.36432	-0.834906	-0.658475	-0.20461	-0.245404	-0.0313854	-0.974165	-0.808239	-0.686787	-1.49338	-1.8577
114049	WBSCR22	Williams Beuren syndrome chromosome region 22	102.176	99.1211	97.8808	0.69742	-0.380106	-0.779809	0.625035	0.744451	0.40735	-1.70314	-1.3863	-0.726032	-1.15991	-1.85733
151126	ZNF385B	zinc finger protein 385B	98.748	92.6343	90.3237	0.0894454	-0.645534	-1.12222	0.274006	0.325635	0.325635	-1.21166	-0.996569	-0.995122	-1.76775	-1.85719
10124	ARL4A	ADP-ribosylation factor-like 4A	103.457	111.381	91.8478	0.924551	0.121531	-1.05316	0.0342011	0.0395232	0.0395232	-2.61212	-2.10711	-1.45424	-0.931629	-1.85618
1139	CHRNA7	cholinergic receptor, nicotinic, alpha 7 (neuronal)	97.491	89.0989	88.653	-0.133495	-0.790191	-1.19791	-0.0313311	-0.0386637	-0.0386637	-1.06442	-0.879807	-0.0480742	-1.9881	-1.85461
9108	MTMR7	myotubularin related protein 7	93.7762	71.4274	90.0874	-0.792362	-1.51327	-1.13292	-0.380351	-0.455082	-0.339231	0.3321	0.227606	0.0988815	-2.64619	-1.85383
79888	LPCAT1	lysophosphatidylcholine acyltransferase 1	99.5389	96.6363	89.8913	0.229715	-0.48178	-1.14181	0.67879	0.808586	0.808586	-1.07893	-0.891317	-0.891317	-1.62359	-1.8533
1836	SLC26A2	solute carrier family 26 (sulfate transporter), member 2	102.829	91.6819	107.269	0.81333	-0.684503	-0.354418	-0.43132	-0.515893	0	-1.16775	-0.961746	-0.619777	-1.03892	-1.85225
129868	TRIM43	tripartite motif containing 43	107.334	110.314	108.084	1.61235	0.0778891	-0.317491	0.436389	0.519375	0.0338248	-1.81316	-1.47355	-1.43611	-0.239602	-1.85196
63976	PRDM16	PR domain containing 16	94.53	84.5363	81.252	-0.65867	-0.976886	-1.53325	0.304569	0.362101	0.0545929	-0.657929	-0.557469	-0.420588	-2.51013	-1.85146
23510	KCTD2	potassium channel tetramerisation domain containing 2	96.7371	79.5548	94.4498	-0.267219	-1.18072	-0.935265	-0.245452	-0.294132	-0.00386442	-0.677279	-0.572813	-0.572813	-2.11598	-1.84876
3516	RBPJ	recombination signal binding protein for immunoglobulin kappa J region	101.153	80.3843	110.999	0.515992	-1.14678	-0.18542	-0.961355	-1.14828	-1.14828	-0.701413	-0.591951	0.0438986	-1.3322	-1.84819
81629	TSSK3	testis-specific serine kinase 3	100.629	88.9256	101.238	0.423121	-0.797284	-0.627696	-0.169589	-0.203619	-0.0598874	-1.05082	-0.869022	-0.573899	-1.42498	-1.8481
79572	ATP13A3	ATPase type 13A3	104.587	95.5109	110.795	1.125	-0.527828	-0.194666	0.205042	0.243355	0	-1.31966	-1.08221	-0.831216	-0.722494	-1.84749
10254	STAM2	signal transducing adaptor molecule (SH3 domain and ITAM motif) 2	103.342	99.352	102.472	0.904295	-0.37066	-0.571803	0.182483	0.216439	0	-1.4761	-1.20626	-0.709469	-0.942463	-1.84676
5733	PTGER3	prostaglandin E receptor 3 (subtype EP3)	104.838	93.5346	113.597	1.16962	-0.608693	-0.0676976	0.00639903	0.00635237	0	-1.23732	-1.01691	-0.724161	-0.676391	-1.84601
54437	SEMA5B	sema domain, seven thrombospondin repeats (type 1 and type 1-like), transmembrane domain (TM) and short cytoplasmic domain, (semaphorin) 5B	105.623	103.412	107.754	1.30881	-0.204534	-0.332454	-0.394276	-0.471695	-0.22282	-1.48347	-1.21211	-0.606808	-0.536988	-1.8458
9252	RPS6KA5	ribosomal protein S6 kinase, 90kDa, polypeptide 5	97.1583	70.401	104.44	-0.192509	-1.55527	-0.482615	-1.07266	-1.28108	-0.990912	-0.290105	-0.265792	0.181879	-2.03789	-1.84538
23203	PMPCA	peptidase (mitochondrial processing) alpha	99.7657	95.9748	91.5545	0.269948	-0.508845	-1.06645	0.442236	0.526352	0.435558	-0.588566	-0.502466	-0.502466	-1.57529	-1.84524
10090	UST	uronyl-2-sulfotransferase	102.117	95.5603	101.269	0.68692	-0.525806	-0.626269	0.100462	0.11858	0	-1.33515	-1.09449	-0.330976	-1.15208	-1.839
79841	AGBL2	ATP/GTP binding protein-like 2	94.8763	90.3699	77.6251	-0.597237	-0.738186	-1.69758	0.95571	1.13898	0.86191	-1.22411	-1.00644	-1.00644	-2.43576	-1.83853
3759	KCNJ2	potassium inwardly-rectifying channel, subfamily J, member 2	101.297	90.499	102.656	0.541452	-0.732905	-0.563468	-0.655132	-0.782924	0	-1.14762	-0.945788	-0.211077	-1.29637	-1.83783
26038	CHD5	chromodomain helicase DNA binding protein 5	100.411	83.9577	105.11	0.384434	-1.00056	-0.452246	-0.589316	-0.704399	-0.306393	-0.959425	-0.796551	-0.554046	-1.45281	-1.83724
1135	CHRNA2	cholinergic receptor, nicotinic, alpha 2 (neuronal)	99.651	84.6932	101.481	0.249608	-0.970466	-0.616682	-0.488562	-0.584189	-0.584189	-0.397379	-0.350858	-0.21692	-1.58715	-1.83676
51560	RAB6B	RAB6B, member RAS oncogene family	102.03	63.4347	130.006	0.671615	-1.84032	0.675767	-2.01836	-2.4094	-2.35735	0.00415227	-0.032451	0	-1.16455	-1.83616
51573	GDE1	glycerophosphodiester phosphodiesterase 1	96.0927	89.1624	83.5301	-0.381499	-0.787595	-1.43003	0.647613	0.771389	0.0416778	-1.04853	-0.867206	-0.867206	-2.21762	-1.83612
51348	KLRF1	killer cell lectin-like receptor subfamily F, member 1	102.234	78.86	116.877	0.707665	-1.20915	0.0808886	-0.878928	-1.04994	-0.426081	0.0116934	-0.026471	0	-1.12826	-1.83592
23049	SMG1	smg-1 homolog, phosphatidylinositol 3-kinase-related kinase (C. elegans)	102.448	97.0195	101.327	0.745646	-0.4661	-0.623645	0.157546	0.186686	0.15103	-1.36929	-1.12157	-0.807841	-1.08975	-1.83539
23028	KDM1A	lysine (K)-specific demethylase 1A	102.721	93.4128	105.66	0.794069	-0.613677	-0.427319	-0.186357	-0.223626	-0.0150676	-1.22139	-1.00428	-0.975089	-1.041	-1.83507
3228	HOXC12	homeobox C12	105.376	78.5549	129.483	1.26498	-1.22163	0.652059	-1.87369	-2.23679	-1.97915	-0.612924	-0.521781	-0.521781	-0.569573	-1.83456
440050	KRTAP5-7	keratin associated protein 5-7	98.5122	85.4617	96.3839	0.047617	-0.939021	-0.847631	-0.0913905	-0.110321	0	-0.895248	-0.745659	-0.321854	-1.78665	-1.83427
6623	SNCG	synuclein, gamma (breast cancer-specific protein 1)	101.149	94.733	98.3686	0.515352	-0.559656	-0.757704	0.198048	0.23501	0.00805869	-1.27306	-1.04525	-0.866855	-1.31736	-1.83271
64375	IKZF4	IKAROS family zinc finger 4 (Eos)	93.7687	77.9614	84.6259	-0.793694	-1.24591	-1.38038	0.187082	0.221926	0.221926	-0.469363	-0.40794	-0.296174	-2.62629	-1.8326
811	CALR	calreticulin	102.139	79.1151	116.351	0.69083	-1.19871	0.0570763	0.31585	0.375561	0.375561	0.460352	0.329307	0.329307	-1.14163	-1.83246
114569	MAL2	mal, T-cell differentiation protein 2 (gene/pseudogene)	99.3171	84.0647	100.841	0.190381	-0.996183	-0.645679	-0.019319	-0.024332	0	-0.646228	-0.548191	-0.419972	-1.64186	-1.83224
10585	POMT1	protein-O-mannosyltransferase 1	99.5898	82.972	102.936	0.238745	-1.04089	-0.550745	-0.030451	-0.0376137	0	-1.09053	-0.900513	-0.596709	-1.59164	-1.83038
81786	TRIM7	tripartite motif containing 7	98.6029	67.6454	112.924	0.0637018	-1.66802	-0.0982112	-0.17221	-0.206748	0	-0.161913	-0.164138	0	-1.76623	-1.82994
28514	DLL1	delta-like 1 (Drosophila)	100.494	94.114	96.47	0.399099	-0.584988	-0.843729	-0.465068	-0.556158	0	-1.03721	-0.85823	-0.224688	-1.42872	-1.82782
2288	FKBP4	FK506 binding protein 4, 59kDa	106.275	97.6715	115.916	1.42449	-0.439422	0.0373422	-0.457816	-0.547506	0	-2.4963	-2.01526	-1.5103	-0.40208	-1.82657
11251	PTGDR2	prostaglandin D2 receptor 2	98.4663	93.7347	88.9439	0.0394812	-0.600505	-1.18473	0.316665	0.376533	0.236385	-1.43432	-1.17314	-0.424882	-1.78523	-1.82472
25888	ZNF473	zinc finger protein 473	95.8044	80.8903	90.1722	-0.43263	-1.12607	-1.12908	0.00300926	0.00230801	0.00230801	-0.678799	-0.574019	0	-2.25515	-1.82252
23704	KCNE4	potassium voltage-gated channel, Isk-related family, member 4	99.6783	80.8624	105.365	0.254436	-1.12721	-0.440698	-0.848774	-1.01396	-0.390815	-1.08263	-0.894252	-0.1111	-1.56791	-1.82234
10951	CBX1	chromobox homolog 1	101.855	94.1678	101.873	0.640482	-0.582785	-0.598908	0.0958189	0.11304	0.101095	-1.31909	-1.08175	-1.06898	-1.18169	-1.82217
3791	KDR	kinase insert domain receptor (a type III receptor tyrosine kinase)	98.8798	92.845	91.4226	0.112826	-0.63691	-1.07242	0.435514	0.518332	0.329417	-1.18525	-0.975625	-0.628982	-1.70933	-1.82216
9759	HDAC4	histone deacetylase 4	97.755	92.3821	87.4491	-0.0866825	-0.655851	-1.25246	0.567772	0.67613	0.138363	-0.994623	-0.824461	-0.824461	-1.90831	-1.82163
780	DDR1	discoidin domain receptor tyrosine kinase 1	101.305	92.8565	100.923	0.542884	-0.636441	-0.641989	0.00554798	0.00533698	0.00533698	-1.18487	-0.975326	-0.745799	-1.27843	-1.82131
3217	HOXB7	homeobox B7	108.86	97.993	125.874	1.88295	-0.426267	0.488556	-0.914823	-1.09276	-0.965893	-1.39439	-1.14147	-1.0745	0.0622895	-1.82066
10935	PRDX3	peroxiredoxin 3	103.566	89.1201	113.165	0.943922	-0.789328	-0.0872768	-0.689988	-0.824512	-0.0684965	-1.01335	-0.83931	-0.120717	-0.876604	-1.82053
4357	MPST	mercaptopyruvate sulfurtransferase	103.749	102.966	101.404	0.97638	-0.222794	-0.620177	0.174877	0.207365	0.207365	-1.59656	-1.30178	-0.487789	-0.842972	-1.81935
4635	MYL4	myosin, light chain 4, alkali; atrial, embryonic	98.5788	82.4093	99.7639	0.0594373	-1.06392	-0.694483	-0.369435	-0.442058	-0.157613	-1.38819	-1.13656	-0.542457	-1.7584	-1.81784
3563	IL3RA	interleukin 3 receptor, alpha (low affinity)	99.8739	78.1633	108.684	0.289141	-1.23765	-0.290335	-0.947319	-1.13153	-0.48998	-0.579476	-0.495258	-0.2826	-1.52799	-1.81713
4794	NFKBIE	nuclear factor of kappa light polypeptide gene enhancer in B-cells inhibitor, epsilon	106.017	94.7077	117.803	1.37869	-0.560695	0.122875	-0.68357	-0.816854	-0.66048	-1.14935	-0.947154	-0.534851	-0.43782	-1.81651
29993	PACSIN1	protein kinase C and casein kinase substrate in neurons 1	101.857	91.682	104.266	0.640928	-0.6845	-0.490476	-0.194024	-0.232773	-0.103865	-1.1314	-0.932927	-0.559838	-1.17498	-1.8159
63924	CIDEC	cell death-inducing DFFA-like effector c	105.276	97.9333	112.004	1.24728	-0.428709	-0.139891	-0.288819	-0.345874	-0.310305	-1.81187	-1.47253	-1.47253	-0.5686	-1.81588
7058	THBS2	thrombospondin 2	92.0124	75.0258	80.7859	-1.10519	-1.36603	-1.55437	0.188334	0.22342	0.22342	-0.449171	-0.391929	-0.262277	-2.9204	-1.8152
1534	CYB561	cytochrome b-561	95.1544	82.2082	86.6508	-0.547916	-1.07214	-1.28863	-0.139733	-0.167998	0	-0.747338	-0.628369	0	-2.36077	-1.81286
26523	EIF2C1	eukaryotic translation initiation factor 2C, 1	102.931	101.397	99.7867	0.831348	-0.286984	-0.69345	0.684228	0.815075	0.760016	-1.80256	-1.46514	-1.46514	-0.980434	-1.81178
403341	ZBTB34	zinc finger and BTB domain containing 34	103.474	109.799	94.3249	0.927608	0.0567935	-0.940924	0.119393	0.141166	0.0674772	-1.86853	-1.51746	-0.947461	-0.884131	-1.81174
22806	IKZF3	IKAROS family zinc finger 3 (Aiolos)	99.5632	101.595	86.4902	0.23403	-0.278891	-1.2959	0.308061	0.366267	0.366267	-0.820982	-0.686768	-0.320476	-1.5748	-1.80883
84631	SLITRK2	SLIT and NTRK-like family, member 2	100.438	102.891	88.8487	0.389114	-0.22587	-1.18905	0.824273	0.982163	0.982163	-1.57816	-1.28719	-1.05145	-1.41492	-1.80403
169026	SLC30A8	solute carrier family 30 (zinc transporter), member 8	96.4253	81.7014	92.2795	-0.322508	-1.09288	-1.0336	-0.294402	-0.352535	-0.211792	0.277026	0.183933	0.183933	-2.12648	-1.80398
131578	LRRC15	leucine rich repeat containing 15	101.597	99.9122	96.0854	0.594785	-0.347736	-0.861157	0.566479	0.674587	0.674587	-1.63191	-1.32982	-1.22278	-1.20889	-1.80368
7633	ZNF79	zinc finger protein 79	97.388	84.6544	93.3879	-0.151762	-0.972051	-0.983379	0.743193	0.885425	0.715059	-1.02207	-0.84623	-0.34792	-1.95543	-1.80367
4617	MYF5	myogenic factor 5	99.4527	78.4135	107.119	0.214435	-1.22742	-0.361235	-0.0510547	-0.062196	0	-0.178561	-0.177339	-0.157999	-1.58865	-1.80309
1612	DAPK1	death-associated protein kinase 1	101.931	85.3342	110.624	0.65391	-0.944236	-0.202406	-0.74183	-0.886364	-0.41755	-0.856316	-0.714787	-0.53879	-1.14664	-1.80055
7919	DDX39B	DEAD (Asp-Glu-Ala-Asp) box polypeptide 39B	94.5147	87.072	80.0832	-0.66138	-0.873129	-1.5862	0.325698	0.38731	0.38731	-1.11277	-0.918152	-0.823564	-2.45933	-1.79795
57010	CABP4	calcium binding protein 4	106.135	103.565	110.716	1.39953	-0.198274	-0.198246	0.12859	0.152139	0.0352642	-1.46878	-1.20046	-0.921696	-0.396519	-1.79605
5827	PXMP2	peroxisomal membrane protein 2, 22kDa	103.312	103.406	99.8163	0.898838	-0.204777	-0.69211	0.49519	0.589531	0.189702	-1.5988	-1.30357	-1.25577	-0.896886	-1.79572
6871	TADA2A	transcriptional adaptor 2A	104.834	100.3	108.655	1.16893	-0.331885	-0.291657	-0.0402277	-0.0492783	-0.0492783	-1.46059	-1.19396	-1.09419	-0.623541	-1.79247
10262	SF3B4	splicing factor 3b, subunit 4, 49kDa	87.8814	66.0641	73.2172	-1.83787	-1.73273	-1.8973	0.164569	0.195066	0.0237148	-0.0594204	-0.082863	0	-3.63002	-1.79215
10008	KCNE3	potassium voltage-gated channel, Isk-related family, member 3	105.474	116.786	96.2811	1.28236	0.342706	-0.852287	0.0444305	0.051728	0.051728	-1.80408	-1.46634	-0.633893	-0.509581	-1.79194
22890	ZBTB1	zinc finger and BTB domain containing 1	97.7296	96.9893	83.8516	-0.0911776	-0.467337	-1.41546	0.639931	0.762223	0.558469	-1.32428	-1.08588	-1.07398	-1.8828	-1.79162
26528	DAZAP1	DAZ associated protein 1	103.104	110.613	92.6303	0.862077	0.0901354	-1.0177	1.06301	1.267	1.19351	-1.87978	-1.52637	-1.41811	-0.927566	-1.78964
59285	CACNG6	calcium channel, voltage-dependent, gamma subunit 6	103.711	90.0509	113.586	0.969775	-0.751238	-0.0682344	-0.96083	-1.14765	-0.863692	-1.03801	-0.858866	-0.58995	-0.819472	-1.78925
4750	NEK1	NIMA-related kinase 1	103.534	102.054	102.057	0.938233	-0.260096	-0.590607	0.33051	0.393052	0.731793	-1.52884	-1.24809	-0.877883	-0.850703	-1.78894
3681	ITGAD	integrin, alpha D	100.717	83.7224	107.591	0.438627	-1.01019	-0.339866	-0.670323	-0.801048	-0.705611	-0.778493	-0.653075	-0.333236	-1.35005	-1.78868
391	RHOG	ras homolog family member G	96.6405	92.767	83.521	-0.284351	-0.640101	-1.43044	1.06137	1.26505	0.891203	-1.14609	-0.944571	-0.608635	-2.07054	-1.78619
63923	TNN	tenascin N	107.27	96.3942	121.863	1.60087	-0.491684	0.306799	-0.557524	-0.666468	-0.318875	-1.29407	-1.06192	-1.0067	-0.184885	-1.78575
6258	RXRG	retinoid X receptor, gamma	96.0759	76.2557	96.2615	-0.384485	-1.31571	-0.853177	-0.462533	-0.553133	-0.532038	-0.468692	-0.407408	0.0841437	-2.16889	-1.7844
84643	KIF2B	kinesin family member 2B	102.018	96.7563	101.019	0.669407	-0.476871	-0.637636	0.160765	0.190528	0.190528	-1.30343	-1.06934	-1.06934	-1.11451	-1.78391
4881	NPR1	natriuretic peptide receptor A/guanylate cyclase A (atrionatriuretic peptide receptor A)	99.4078	84.3035	102.06	0.206463	-0.986411	-0.590455	0.283732	0.33724	0	-0.796919	-0.667686	0	-1.57687	-1.78333
4157	MC1R	melanocortin 1 receptor (alpha melanocyte stimulating hormone receptor)	99.3479	105.195	82.9648	0.195835	-0.131568	-1.45564	-0.0769696	-0.0931152	0	-0.554692	-0.475604	-0.185001	-1.58721	-1.78304
22843	PPM1E	protein phosphatase, Mg2+/Mn2+ dependent, 1E	102.167	87.9069	109.62	0.695859	-0.838966	-0.247917	-0.0887846	-0.107212	-0.0475093	-1.26329	-1.03751	-0.716729	-1.08688	-1.78274
56920	SEMA3G	sema domain, immunoglobulin domain (Ig), short basic domain, secreted, (semaphorin) 3G	98.6992	76.1659	106.656	0.0807893	-1.31938	-0.382192	0.0513667	0.0600036	0.0600036	-0.616461	-0.524586	-0.197402	-1.70158	-1.78237
3061	HCRTR1	hypocretin (orexin) receptor 1	107.94	97.8682	123.255	1.71982	-0.431373	0.369888	-0.563929	-0.674109	-0.347857	-1.34993	-1.10622	-0.841381	-0.061485	-1.78131
114780	PKD1L2	polycystic kidney disease 1-like 2	96.8161	83.9415	92.2922	-0.253199	-1.00122	-1.03302	0.0317973	0.0366552	0.0366552	-0.622632	-0.529479	-0.344472	-2.03424	-1.78104
259217	HSPA12A	heat shock 70kDa protein 12A	98.5826	86.749	96.7156	0.060102	-0.886345	-0.832599	-0.643172	-0.768655	-0.768655	-0.990565	-0.821243	-0.821243	-1.71894	-1.77905
4208	MEF2C	myocyte enhancer factor 2C	100.958	92.0615	101.23	0.481495	-0.66897	-0.628058	-0.0409122	-0.0500949	0	-0.654501	-0.554751	-0.313735	-1.29703	-1.77852
10411	RAPGEF3	Rap guanine nucleotide exchange factor (GEF) 3	102.868	102.51	99.2736	0.820188	-0.241441	-0.716699	0.475258	0.565751	0	-1.15591	-0.952359	-0.952359	-0.958141	-1.77833
3157	HMGCS1	3-hydroxy-3-methylglutaryl-CoA synthase 1 (soluble)	90.2119	80.7435	69.39	-1.42453	-1.13208	-2.0707	0.938627	1.1186	1.08535	-0.646177	-0.548151	-0.474348	-3.20278	-1.77825
51003	MED31	mediator complex subunit 31	93.6666	79.5945	83.9684	-0.811796	-1.17909	-1.41017	0.156711	0.185691	0	-0.598374	-0.510243	-0.499668	-2.58926	-1.77746
29988	SLC2A8	solute carrier family 2 (facilitated glucose transporter), member 8	105.057	100.392	109.809	1.20843	-0.328088	-0.23937	0.0947433	0.111756	0.0963738	-1.78827	-1.45381	-1.18382	-0.567458	-1.77589
4294	MAP3K10	mitogen-activated protein kinase kinase kinase 10	99.2017	87.2163	98.79	0.169908	-0.867225	-0.738611	-0.128613	-0.154732	-0.0837502	-0.908519	-0.756183	-0.356197	-1.60584	-1.77574
83892	KCTD10	potassium channel tetramerisation domain containing 10	96.1343	85.3271	88.5047	-0.374116	-0.944527	-1.20463	0.335901	0.399484	0.399484	0.0268285	-0.0144692	-0.0144692	-2.14916	-1.77504
197259	MLKL	mixed lineage kinase domain-like	102.214	89.1026	108.901	0.704207	-0.79004	-0.280472	-0.509568	-0.609251	-0.519957	-0.984679	-0.816576	-0.71577	-1.07051	-1.77472
56834	GPR137	G protein-coupled receptor 137	103.265	105.453	98.2876	0.890522	-0.121001	-0.761374	0.0382239	0.0443228	0	-0.913389	-0.760045	-0.560896	-0.882375	-1.7729
51776	ZAK	sterile alpha motif and leucine zipper containing kinase AZK	98.642	88.0015	95.9683	0.0706475	-0.835097	-0.86646	0.0313635	0.0361377	0.0132741	-0.937108	-0.778853	-0.559962	-1.70156	-1.7722
3437	IFIT3	interferon-induced protein with tetratricopeptide repeats 3	105.912	93.3566	119.622	1.3601	-0.615979	0.205267	-0.821246	-0.981116	-0.981116	-1.15483	-0.951502	-0.799992	-0.410713	-1.77081
2175	FANCA	Fanconi anemia, complementation group A	109.553	102.914	125.242	2.00576	-0.224923	0.459927	-0.0372256	-0.0456964	-0.0456964	-1.97809	-1.60434	-1.60434	0.235004	-1.77075
29925	GMPPB	GDP-mannose pyrophosphorylase B	98.6657	82.5616	101.019	0.0748534	-1.05768	-0.637619	0.335834	0.399403	0	0.379555	0.265237	0	-1.6953	-1.77016
3820	KLRB1	killer cell lectin-like receptor subfamily B, member 1	96.8987	85.6424	91.3268	-0.238543	-0.931624	-1.07676	0.145138	0.171882	0.0568318	-0.838219	-0.700436	-0.434626	-2.00839	-1.76984
3805	KIR2DL4	killer cell immunoglobulin-like receptor, two domains, long cytoplasmic tail, 4	105.767	99.6594	113.384	1.33438	-0.358082	-0.0773793	-0.280703	-0.33619	-0.33619	-1.41176	-1.15524	-0.747868	-0.435461	-1.76984
51762	RAB8B	RAB8B, member RAS oncogene family	101.256	91.7879	102.848	0.534319	-0.680167	-0.554746	-0.649611	-0.776337	0	-0.397319	-0.350811	-0.267346	-1.23491	-1.76923
11189	CELF3	CUGBP, Elav-like family member 3	101.06	96.6989	97.6669	0.499464	-0.479219	-0.789498	0.31028	0.368914	0	-0.627947	-0.533694	-0.533694	-1.26872	-1.76818
200350	FOXD4L1	forkhead box D4-like 1	99.2866	104.691	83.5123	0.184977	-0.152199	-1.43083	0.780508	0.929946	0.78638	-1.61581	-1.31705	-0.627339	-1.58303	-1.76801
345193	LRIT3	leucine-rich repeat, immunoglobulin-like and transmembrane domains 3	94.2384	71.2059	94.04	-0.710376	-1.52234	-0.953832	-0.568505	-0.679569	-0.272252	-0.243456	-0.2288	0.0132352	-2.47617	-1.76579
6729	SRP54	signal recognition particle 54kDa	103.645	101.499	103.523	0.958065	-0.282802	-0.524184	0.241382	0.286712	0	-1.48225	-1.21114	-0.947732	-0.806986	-1.76505
128853	DUSP15	dual specificity phosphatase 15	101.264	88.9383	105.548	0.53565	-0.796766	-0.432429	-1.02257	-1.22132	0	-1.08194	-0.893704	0	-1.22919	-1.76484
2523	FUT1	fucosyltransferase 1 (galactoside 2-alpha-L-fucosyltransferase, H blood group)	94.8601	75.891	92.2677	-0.600119	-1.33063	-1.03413	-0.210578	-0.252524	0	0.195617	0.119377	0.119377	-2.36476	-1.76464
27250	PDCD4	programmed cell death 4 (neoplastic transformation inhibitor)	106.149	109.151	106.422	1.40203	0.0302881	-0.392821	0.423109	0.503532	0	-1.54539	-1.26121	-0.917683	-0.362533	-1.76456
6742	SSBP1	single-stranded DNA binding protein 1, mitochondrial	93.2409	68.2637	92.8269	-0.887294	-1.64273	-1.0088	-0.63393	-0.757628	0	-0.121502	-0.132093	0.0570258	-2.65152	-1.76423
10463	SLC30A9	solute carrier family 30 (zinc transporter), member 9	98.2947	85.6246	97.0635	0.00903787	-0.932352	-0.816838	-1.37497	-1.64177	-0.968744	-0.825876	-0.690648	0	-1.74919	-1.75823
85021	REPS1	RALBP1 associated Eps domain containing 1	98.5987	92.0699	92.4429	0.0629699	-0.668626	-1.02619	-0.402999	-0.482103	0	-0.30602	-0.278412	0	-1.69482	-1.75779
2868	GRK4	G protein-coupled receptor kinase 4	105.046	108.985	102.42	1.20655	0.0235124	-0.574121	0.597633	0.711757	0.526082	-1.78067	-1.44778	-1.07851	-0.550608	-1.75715
163778	SPRR4	small proline-rich protein 4	108.389	105.323	118.838	1.79942	-0.126328	0.169757	-0.203737	-0.244362	0	-2.28367	-1.84665	-1.84665	0.0434295	-1.75599
3938	LCT	lactase	102.914	93.246	108.312	0.828288	-0.620504	-0.307195	0.762972	0.909024	0.571563	-1.64377	-1.33922	-1.28759	-0.927699	-1.75599
80745	THUMPD2	THUMP domain containing 2	104.682	97.1682	111.718	1.14197	-0.460017	-0.152858	0.216859	0.257453	0.257453	-0.328415	-0.29617	0	-0.612875	-1.75485
339403	RXFP4	relaxin/insulin-like family peptide receptor 4	99.1311	91.1186	95.4672	0.157399	-0.70755	-0.889165	0.181615	0.215403	0.205666	-0.686818	-0.580378	0	-1.59672	-1.75411
51222	ZNF219	zinc finger protein 219	100.06	75.7456	113.013	0.322054	-1.33658	-0.0941873	-0.306513	-0.366985	0	-0.524192	-0.451418	0	-1.43077	-1.75282
7132	TNFRSF1A	tumor necrosis factor receptor superfamily, member 1A	105.948	89.6227	123.541	1.36649	-0.76876	0.382824	-0.405118	-0.484632	-0.222525	-2.88223	-2.3213	-2.14098	-0.385936	-1.75243
3906	LALBA	lactalbumin, alpha-	100.833	86.3027	106.547	0.459209	-0.904609	-0.387129	-0.107645	-0.129715	0	-0.455101	-0.39663	0	-1.29174	-1.75095
491	ATP2B2	ATPase, Ca++ transporting, plasma membrane 2	97.6793	77.3712	102.269	-0.100107	-1.27007	-0.580962	-1.16717	-1.39384	-0.812314	-0.711302	-0.599793	-0.133743	-1.85103	-1.75092
29990	PILRB	paired immunoglobin-like type 2 receptor beta	95.0375	81.5599	88.1457	-0.568654	-1.09867	-1.2209	0.122226	0.144546	0	-0.515478	-0.444509	-0.0020645	-2.31957	-1.75092
203054	ADCK5	aarF domain containing kinase 5	100.758	96.4453	97.107	0.445999	-0.489595	-0.814869	0.325274	0.386804	0.0817645	-1.26087	-1.03559	-0.45621	-1.30446	-1.75046
55552	ZNF823	zinc finger protein 823	101.321	94.0159	101.507	0.545783	-0.589	-0.615492	-0.0857923	-0.103642	-0.0522241	-0.329098	-0.296712	-0.296712	-1.20449	-1.75028
2011	MARK2	MAP/microtubule affinity-regulating kinase 2	101.11	92.0439	102.464	0.508447	-0.66969	-0.572126	-0.0975642	-0.117687	0	-1.08057	-0.892619	-0.892619	-1.24182	-1.75026
374354	NHLRC2	NHL repeat containing 2	96.9312	82.7815	94.4922	-0.232779	-1.04869	-0.93334	-0.115346	-0.138902	0.0745303	-0.700562	-0.591276	-0.453156	-1.98203	-1.74925
27036	SIGLEC7	sialic acid binding Ig-like lectin 7	98.1626	91.6395	91.327	-0.0143742	-0.686237	-1.07675	0.390517	0.464646	0	-0.391392	-0.346111	0	-1.76299	-1.74862
55695	NSUN5	NOP2/Sun domain family, member 5	102.719	95.1566	105.994	0.793826	-0.542327	-0.412214	0.121964	0.144234	0.144234	-0.118981	-0.130094	-0.130094	-0.954541	-1.74837
221223	CES5A	carboxylesterase 5A	97.2229	88.864	90.1726	-0.181051	-0.799806	-1.12906	0.41942	0.49913	0.49913	-0.285818	-0.262392	0	-1.92886	-1.74781
79097	TRIM48	tripartite motif containing 48	101.967	86.8962	110.531	0.660374	-0.880325	-0.206643	-0.30395	-0.363927	0	-0.962562	-0.799038	-0.195244	-1.08697	-1.74734
81832	NETO1	neuropilin (NRP) and tolloid (TLL)-like 1	105.595	86.2363	125.365	1.30392	-0.907323	0.465485	-0.168875	-0.202769	-0.202769	-1.05811	-0.874805	-0.670848	-0.441839	-1.74575
29775	CARD10	caspase recruitment domain family, member 10	105.941	100.141	114.185	1.36516	-0.338364	-0.0410645	-0.166109	-0.199468	0	-1.40623	-1.15086	-1.15086	-0.379428	-1.74459
57459	GATAD2B	GATA zinc finger domain containing 2B	94.533	76.2511	91.1289	-0.658132	-1.3159	-1.08573	-0.110977	-0.133689	0	-0.593157	-0.506107	-0.506107	-2.40163	-1.7435
5127	CDK16	cyclin-dependent kinase 16	96.6653	88.5599	88.3604	-0.279947	-0.812248	-1.21117	0.398923	0.474675	0.474675	-0.931224	-0.774188	-0.694952	-2.02342	-1.74347
89780	WNT3A	wingless-type MMTV integration site family, member 3A	96.6041	74.0479	101.234	-0.290807	-1.40605	-0.627894	-0.288998	-0.346088	-0.108858	-0.839491	-0.701444	-0.333099	-2.03394	-1.74313
10908	PNPLA6	patatin-like phospholipase domain containing 6	104.045	105.163	102.281	1.02884	-0.132903	-0.580431	0.447528	0.532666	0.144323	-1.17367	-0.966439	-0.638152	-0.713334	-1.74217
129807	NEU4	sialidase 4	106.379	103.957	112.557	1.44285	-0.182237	-0.114823	-0.105728	-0.127427	0	-2.2876	-1.84977	-0.595838	-0.29706	-1.73991
340654	LIPM	lipase, family member M	96.3596	66.5508	107.125	-0.334169	-1.71281	-0.360951	-1.35186	-1.6142	-0.850781	-0.0267822	-0.0569815	-0.00805786	-2.07377	-1.7396
643	CXCR5	chemokine (C-X-C motif) receptor 5	98.552	90.8069	93.8263	0.0546837	-0.720307	-0.963514	0.339629	0.403931	0	-0.723748	-0.609663	-0.488177	-1.68382	-1.7385
5973	RENBP	renin binding protein	98.2387	92.2317	91.3587	-0.000893391	-0.662008	-1.07532	-0.0622591	-0.075564	-0.075564	-1.07443	-0.887744	-0.240317	-1.73733	-1.73643
9586	CREB5	cAMP responsive element binding protein 5	106.971	100.922	117.725	1.54789	-0.306438	0.1193	-0.163189	-0.195985	0	-2.05545	-1.66568	-1.12612	-0.187138	-1.73503
10523	CHERP	calcium homeostasis endoplasmic reticulum protein	94.6195	74.6205	93.1359	-0.642793	-1.38262	-0.994793	-0.326281	-0.39057	-0.39057	-0.631702	-0.536672	-0.270313	-2.37741	-1.73462
3166	HMX1	H6 family homeobox 1	96.4673	76.519	98.7044	-0.315065	-1.30493	-0.74249	-0.562443	-0.672337	-0.366054	-0.427426	-0.374684	0	-2.04742	-1.73236
84838	ZNF496	zinc finger protein 496	100.953	99.0653	95.9216	0.48053	-0.382392	-0.868577	0.448817	0.534204	0.400838	-0.377733	-0.335279	-0.335279	-1.25097	-1.7315
8161	COIL	coilin	107.812	112.023	111.133	1.69711	0.14781	-0.179372	0.133242	0.157689	0	-2.12724	-1.72261	-1.72261	-0.0315616	-1.72868
3785	KCNQ2	potassium voltage-gated channel, KQT-like subfamily, member 2	100.911	90.3194	103.719	0.473074	-0.740255	-0.515287	-1.42451	-1.70087	-1.61804	-0.404003	-0.35611	0	-1.25554	-1.72862
170082	TCEANC	transcription elongation factor A (SII) N-terminal and central domain containing	99.6433	98.5111	91.3688	0.248239	-0.405066	-1.07486	0.966069	1.15134	0.835356	-1.3231	-1.08494	-0.81462	-1.47993	-1.72817
266629	SEC14L3	SEC14-like 3 (S. cerevisiae)	97.52	75.0778	104.249	-0.128347	-1.36391	-0.49127	-1.28163	-1.5304	-0.607779	-0.362923	-0.323535	0	-1.85518	-1.72683
90933	TRIM41	tripartite motif containing 41	91.112	72.216	81.765	-1.26488	-1.481	-1.51	0.140523	0.166376	0	-0.356642	-0.318554	-0.23972	-2.99101	-1.72612
58472	SQRDL	sulfide quinone reductase-like (yeast)	104.347	95.6321	112.464	1.08252	-0.522871	-0.11906	-0.212891	-0.255283	-0.255283	-0.81019	-0.678209	-0.536964	-0.641931	-1.72445
27289	RND1	Rho family GTPase 1	95.9403	86.1717	88.128	-0.408527	-0.909967	-1.2217	0.15894	0.188351	0.188351	-0.696556	-0.5881	-0.194536	-2.13167	-1.72314
4194	MDM4	Mdm4 p53 binding protein homolog (mouse)	100.408	88.0429	103.938	0.38385	-0.833401	-0.505342	-0.895777	-1.07004	0	-0.890292	-0.741729	-0.741729	-1.33874	-1.72259
84749	USP30	ubiquitin specific peptidase 30	98.95	86.6897	99.4652	0.125279	-0.888774	-0.708017	-0.268977	-0.3222	-0.0401389	-1.16572	-0.960139	-0.103295	-1.59679	-1.72207
9066	SYT7	synaptotagmin VII	100.763	90.2424	103.37	0.446771	-0.743405	-0.5311	-0.785722	-0.938732	-0.254585	-0.755767	-0.635053	-0.0878731	-1.27451	-1.72128
54836	BSPRY	B-box and SPRY domain containing	109.006	110.482	117.363	1.90883	0.0847583	0.102927	-0.0181688	-0.0229596	0	-2.82066	-2.27248	-2.26062	0.187685	-1.72115
157506	RDH10	retinol dehydrogenase 10 (all-trans)	99.572	93.0333	96.2077	0.235586	-0.629207	-0.855614	0.395367	0.470432	0.470432	-1.0912	-0.901046	-0.266241	-1.48482	-1.72041
5351	PLOD1	procollagen-lysine, 2-oxoglutarate 5-dioxygenase 1	92.9495	78.8201	83.1309	-0.938989	-1.21078	-1.44811	0.094426	0.111378	0.111378	-0.579635	-0.495384	-0.14339	-2.65889	-1.7199
27252	KLHL20	kelch-like 20 (Drosophila)	105.998	111.129	105.036	1.37527	0.111212	-0.45563	0.599644	0.714157	0.330401	-1.07939	-0.891683	-0.568557	-0.344419	-1.71968
55872	PBK	PDZ binding kinase	93.2598	84.5988	79.1388	-0.883956	-0.974328	-1.62899	0.654664	0.779802	0.453904	-0.745036	-0.626544	-0.387253	-2.60332	-1.71936
10948	STARD3	StAR-related lipid transfer (START) domain containing 3	107.916	101.603	121.167	1.71544	-0.278553	0.275286	-0.699052	-0.835326	-0.631757	-1.26721	-1.04062	-1.00172	-0.00326662	-1.71871
3682	ITGAE	integrin, alpha E (antigen CD103, human mucosal lymphocyte antigen 1; alpha polypeptide)	104.322	92.2741	115.551	1.07805	-0.660269	0.0207976	-0.681067	-0.813868	-0.361583	-1.05725	-0.874124	-0.842576	-0.639472	-1.71752
166929	SGMS2	sphingomyelin synthase 2	99.3604	92.5892	95.8556	0.198064	-0.647378	-0.871565	0.224187	0.266197	0.072223	-0.950221	-0.789251	-0.789251	-1.51894	-1.71701
3199	HOXA2	homeobox A2	97.4646	78.0246	101.591	-0.138173	-1.24333	-0.611707	-0.631622	-0.754874	-0.410871	-0.473534	-0.411248	-0.411248	-1.85504	-1.71686
284443	ZNF493	zinc finger protein 493	98.5721	79.9458	104.2	0.0582467	-1.16472	-0.493492	-0.671224	-0.802124	-0.476179	-0.694223	-0.58625	-0.146308	-1.65821	-1.71646
687	KLF9	Kruppel-like factor 9	99.3239	84.4526	103.098	0.191582	-0.980308	-0.543404	-0.436904	-0.522556	-0.297831	-0.734985	-0.618574	-0.164974	-1.52371	-1.71529
84679	SLC9A7	solute carrier family 9, subfamily A (NHE7, cation proton antiporter 7), member 7	99.2368	87.9729	99.5977	0.176147	-0.836267	-0.702015	-0.584683	-0.698871	-0.540715	-0.878162	-0.73211	-0.198746	-1.53828	-1.71443
4023	LPL	lipoprotein lipase	100.315	95.7291	96.8209	0.367307	-0.5189	-0.82783	0.30893	0.367304	0.367304	-1.19514	-0.983466	-0.50473	-1.34673	-1.71404
799	CALCR	calcitonin receptor	100.363	95.1796	97.5593	0.375962	-0.541385	-0.794373	0.0467111	0.054449	0	-0.513257	-0.442747	-0.375511	-1.33576	-1.71172
1826	DSCAM	Down syndrome cell adhesion molecule	115.497	112.264	141.422	3.05999	0.157673	1.19302	-1.49132	-1.78058	-1.69307	-1.86697	-1.51622	-1.51622	1.35069	-1.7093
5891	MOK	MOK protein kinase	93.7558	76.7712	88.3746	-0.795982	-1.29461	-1.21053	-0.0840892	-0.10161	-0.10161	-0.414543	-0.364469	-0.116933	-2.50514	-1.70916
79587	CARS2	cysteinyl-tRNA synthetase 2, mitochondrial (putative)	104.679	97.5296	112.447	1.14135	-0.445229	-0.119832	0.00139723	0.000384698	0	-1.26119	-1.03584	-1.03584	-0.565061	-1.70641
4247	MGAT2	mannosyl (alpha-1,6-)-glycoprotein beta-1,2-N-acetylglucosaminyltransferase	101.631	80.1102	116.25	0.600835	-1.15799	0.0525049	-1.2105	-1.44553	-1.02209	-0.294792	-0.269508	-0.0399005	-1.10549	-1.70632
55752	SEPTIN11	septin 11	104.692	91.9223	117.571	1.14376	-0.674665	0.112329	-0.755867	-0.903112	-0.589547	-1.50962	-1.23285	-0.712479	-0.562337	-1.7061
1159	CKMT1B	creatine kinase, mitochondrial 1B	102.331	93.4162	106.989	0.724923	-0.613541	-0.367117	-0.246423	-0.295291	-0.207957	-1.09204	-0.901712	-0.901712	-0.980658	-1.70558
5753	PTK6	PTK6 protein tyrosine kinase 6	97.2396	93.4903	86.9951	-0.178079	-0.610505	-1.27303	0.662525	0.78918	0.478955	-1.09495	-0.90402	-0.507601	-1.88354	-1.70546
7444	VRK2	vaccinia related kinase 2	98.195	90.9716	93.0099	-0.00864186	-0.713568	-1.00051	0.286938	0.341065	0.232949	-0.991864	-0.822274	-0.822274	-1.71407	-1.70543
30832	ZNF354C	zinc finger protein 354C	104.382	96.3807	112.357	1.08868	-0.492236	-0.123893	-0.368343	-0.440754	0	-1.14602	-0.94452	0	-0.616129	-1.70481
2854	GPR32	G protein-coupled receptor 32	97.8934	96.843	86.5487	-0.0621354	-0.473323	-1.29325	0.819931	0.976982	0.954999	-1.21328	-0.997851	-0.46488	-1.76658	-1.70444
3306	HSPA2	heat shock 70kDa protein 2	103.129	90.9828	112.378	0.866539	-0.713108	-0.122931	0.223807	0.265743	0	-0.989471	-0.820376	-0.820376	-0.83604	-1.70258
56098	PCDHGC4	protocadherin gamma subfamily C, 4	97.2687	91.954	88.5748	-0.172928	-0.673368	-1.20146	0.539248	0.642098	0.0393696	-0.434946	-0.380648	-0.380648	-1.87482	-1.7019
599	BCL2L2	BCL2-like 2	101.129	98.9447	97.4002	0.511786	-0.387326	-0.801582	0.21454	0.254686	0.254686	-1.44358	-1.18047	-1.00555	-1.18891	-1.70069
8893	EIF2B5	eukaryotic translation initiation factor 2B, subunit 5 epsilon, 82kDa	97.9406	81.865	100.347	-0.0537516	-1.08619	-0.668048	0.339959	0.404325	0	-0.614296	-0.522869	-0.500472	-1.75424	-1.70048
3888	KRT82	keratin 82	97.9471	82.6637	99.6548	-0.052609	-1.05351	-0.699426	-0.354082	-0.42374	-0.42374	-0.646817	-0.548658	-0.403356	-1.75293	-1.70032
5834	PYGB	phosphorylase, glycogen; brain	95.9621	82.0277	92.4656	-0.404657	-1.07953	-1.02516	0.0367584	0.0425743	0.0425743	-0.509956	-0.440129	-0.440129	-2.10469	-1.70004
64116	SLC39A8	solute carrier family 39 (zinc transporter), member 8	102.455	86.3213	114.017	0.746996	-0.903848	-0.0486747	0.297918	0.354165	0.354165	-0.950739	-0.789663	-0.467189	-0.952523	-1.69952
3101	HK3	hexokinase 3 (white cell)	89.626	69.3866	79.1498	-1.52845	-1.59678	-1.6285	0.0317182	0.0365609	-0.00737144	-0.100044	-0.115077	0.00489642	-3.22527	-1.69682
55530	SVOP	SV2 related protein homolog (rat)	96.2329	73.912	100.974	-0.356633	-1.41161	-0.639675	-0.572694	-0.684567	-0.684567	0.736241	0.548082	0.502485	-2.05128	-1.69465
253558	LCLAT1	lysocardiolipin acyltransferase 1	99.5433	85.7434	103.253	0.230507	-0.927492	-0.536391	0.239791	0.284814	0	-0.766898	-0.64388	-0.642433	-1.46388	-1.69439
63971	KIF13A	kinesin family member 13A	107.314	104.931	116.346	1.60866	-0.142367	0.056838	0.0720993	0.0847398	0	-1.55182	-1.26631	-1.26631	-0.0855294	-1.69419
83854	ANGPTL6	angiopoietin-like 6	92.7298	87.8239	74.7125	-0.977948	-0.842365	-1.82955	0.958049	1.14177	0.273609	-1.02331	-0.847209	0	-2.67191	-1.69396
10021	HCN4	hyperpolarization activated cyclic nucleotide-gated potassium channel 4	105.454	97.267	116.005	1.27874	-0.455973	0.0413783	-0.414843	-0.496234	0	-1.29553	-1.06308	-1.06308	-0.414595	-1.69334
115701	ALPK2	alpha-kinase 2	93.5711	82.5517	82.8133	-0.828731	-1.05809	-1.4625	0.404413	0.481225	0.604685	-0.633773	-0.538314	-0.112875	-2.52059	-1.69186
57217	TTC7A	tetratricopeptide repeat domain 7A	96.1071	91.9575	84.256	-0.378941	-0.673225	-1.39714	0.60085	0.715596	0.620059	-0.063372	-0.0859965	0	-2.07036	-1.69142
7187	TRAF3	TNF receptor-associated factor 3	93.0154	77.0805	85.5914	-0.927294	-1.28196	-1.33663	0.293858	0.349322	0.349322	-0.648526	-0.550013	0	-2.61859	-1.6913
3192	HNRNPU	heterogeneous nuclear ribonucleoprotein U (scaffold attachment factor A)	96.8341	72.1712	104.995	-0.250014	-1.48284	-0.457461	-1.02538	-1.22467	-1.08117	-0.207448	-0.200246	0.0413419	-1.9403	-1.69029
3889	KRT83	keratin 83	106.022	98.5893	117.114	1.37957	-0.401866	0.0916223	-0.493489	-0.590067	-0.716471	-1.28795	-1.05706	-0.794867	-0.310244	-1.68981
79190	IRX6	iroquois homeobox 6	94.8949	78.9074	91.3419	-0.593952	-1.20721	-1.07608	-0.211295	-0.25338	-0.25338	-0.72321	-0.609236	0	-2.28328	-1.68933
9201	DCLK1	doublecortin-like kinase 1	101.442	96.9209	100.706	0.567245	-0.470133	-0.651813	0.18168	0.215481	-0.0662547	-1.21906	-1.00243	-0.560982	-1.12195	-1.68919
2303	FOXC2	forkhead box C2 (MFH-1, mesenchyme forkhead 1)	107.461	110.425	112.076	1.63474	0.0824121	-0.13661	-0.23977	-0.287353	-0.287353	-1.82798	-1.4853	-0.822614	-0.0541979	-1.68894
4093	SMAD9	SMAD family member 9	94.0304	75.6738	90.8933	-0.747274	-1.33952	-1.0964	-0.595281	-0.711515	-0.238525	-0.512908	-0.442471	0	-2.43592	-1.68865
84301	DDI2	DNA-damage inducible 1 homolog 2 (S. cerevisiae)	98.9856	87.6919	99.4381	0.131592	-0.847766	-0.709247	-0.232064	-0.27816	-0.27816	-0.221426	-0.21133	0	-1.55701	-1.68861
55054	ATG16L1	autophagy related 16-like 1 (S. cerevisiae)	94.9224	78.0975	92.2048	-0.589066	-1.24035	-1.03698	-0.203363	-0.243916	0	-0.447917	-0.390934	-0.117331	-2.27733	-1.68826
7520	XRCC5	X-ray repair complementing defective repair in Chinese hamster cells 5 (double-strand-break rejoining)	94.2011	63.954	102.199	-0.717	-1.81907	-0.584148	-1.0552	-1.26025	-0.766026	0.945713	0.71419	0.0696062	-2.40321	-1.68621
64600	PLA2G2F	phospholipase A2, group IIF	96.9634	70.8722	106.772	-0.227067	-1.53599	-0.376945	-0.811733	-0.969765	-0.969765	0.311425	0.21121	0.0374375	-1.91294	-1.68587
4350	MPG	N-methylpurine-DNA glycosylase	100.318	81.4516	110.374	0.367898	-1.1031	-0.21375	-0.680953	-0.813732	-0.717089	-0.581649	-0.496981	-0.137987	-1.31685	-1.68475
229	ALDOB	aldolase B, fructose-bisphosphate	102.236	98.2769	102.696	0.708093	-0.414651	-0.56163	0.427649	0.508948	0	-1.6967	-1.38119	-1.32704	-0.976281	-1.68437
9467	SH3BP5	SH3-domain binding protein 5 (BTK-associated)	95.1012	83.8334	87.8174	-0.557358	-1.00565	-1.23577	0.230127	0.273284	0.146471	-0.678415	-0.573714	-0.424671	-2.24142	-1.68406
27132	CPNE7	copine VII	95.3025	74.1485	97.3557	-0.521645	-1.40193	-0.803597	0.0529179	0.0618543	0.0223783	0.445173	0.317271	0.0269692	-2.20553	-1.68388
11213	IRAK3	interleukin-1 receptor-associated kinase 3	104.69	106.124	105.307	1.14327	-0.0935576	-0.443316	0.349758	0.416016	0.416016	-1.58658	-1.29388	-1.29388	-0.536873	-1.68014
6304	SATB1	SATB homeobox 1	104.944	100.655	111.264	1.1884	-0.317326	-0.17343	0.771745	0.919492	0.76299	-1.3112	-1.0755	-0.91371	-0.490756	-1.67915
23590	PDSS1	prenyl (decaprenyl) diphosphate synthase, subunit 1	107.747	106.677	116.799	1.68555	-0.0709532	0.0773617	-0.175213	-0.21033	0	-1.60819	-1.31101	-1.21236	0.00640853	-1.67915
9394	HS6ST1	heparan sulfate 6-O-sulfotransferase 1	108.729	107.066	120.291	1.85962	-0.0550034	0.235568	-1.59997	-1.91022	-1.43502	-1.62405	-1.32358	-0.709192	0.180565	-1.67905
23037	PDZD2	PDZ domain containing 2	107.388	85.6478	134.418	1.62188	-0.931404	0.875654	-1.42614	-1.70281	-0.609016	-1.17468	-0.967241	-0.627485	-0.0557499	-1.67763
10347	ABCA7	ATP-binding cassette, sub-family A (ABC1), member 7	100.27	88.2333	104.282	0.35936	-0.825612	-0.489755	-0.706823	-0.844597	0	-0.801594	-0.671393	-0.185257	-1.31537	-1.67473
1195	CLK1	CDC-like kinase 1	105.865	106.766	109.479	1.35177	-0.0673022	-0.254309	0.187006	0.221836	0.221836	-1.60608	-1.30934	-1.09945	-0.321611	-1.67339
30813	VSX1	visual system homeobox 1	101.413	88.634	108.426	0.562147	-0.809217	-0.301998	-0.507219	-0.606449	-0.318639	-0.864145	-0.720995	-0.545423	-1.11122	-1.67336
81611	ANP32E	acidic (leucine-rich) nuclear phosphoprotein 32 family, member E	98.1623	83.0697	100.739	-0.0144349	-1.03689	-0.650321	-0.386573	-0.462505	0	-0.454714	-0.396323	-0.396323	-1.68722	-1.67278
3927	LASP1	LIM and SH3 protein 1	99.8897	95.6566	96.1397	0.291934	-0.521867	-0.858697	0.241354	0.286678	0.246492	-0.368389	-0.327869	-0.1019	-1.38056	-1.6725
3483	IGFALS	insulin-like growth factor binding protein, acid labile subunit	107.415	102.333	119.571	1.62668	-0.248679	0.202968	-0.451647	-0.540145	-0.149709	-1.42371	-1.16472	-1.08083	-0.0457111	-1.67239
63946	DMRTC2	DMRT-like family C2	105.478	94.7419	118.9	1.2831	-0.559294	0.172561	-0.387241	-0.463302	-0.463302	-2.29017	-1.85181	-1.13643	-0.386733	-1.66984
6327	SCN2B	sodium channel, voltage-gated, type II, beta subunit	104.439	106.571	104.158	1.09872	-0.0752682	-0.495385	0.367872	0.437628	0	-3.73501	-2.99754	-2.19018	-0.570654	-1.66937
10558	SPTLC1	serine palmitoyltransferase, long chain base subunit 1	101.772	85.9099	112.382	0.625743	-0.920681	-0.122757	-0.0561651	-0.0682933	0	-1.49026	-1.21749	-1.21749	-1.04344	-1.66918
2350	FOLR2	folate receptor 2 (fetal)	90.436	71.446	81.0805	-1.38478	-1.51251	-1.54102	0.24234	0.287855	0.114506	0.254159	0.1658	0.0809329	-3.05353	-1.66875
5106	PCK2	phosphoenolpyruvate carboxykinase 2 (mitochondrial)	101.958	97.1306	102.99	0.658855	-0.461553	-0.54833	0.267815	0.318249	0	-1.20718	-0.993019	-0.993019	-1.00988	-1.66874
4121	MAN1A1	mannosidase, alpha, class 1A, member 1	101.127	76.6152	118.276	0.511386	-1.301	0.144266	-0.869288	-1.03843	-0.70501	0.269888	0.178272	0	-1.15673	-1.66812
55758	RCOR3	REST corepressor 3	107.058	106.76	114.278	1.56338	-0.0675465	-0.036845	-0.0307016	-0.0379126	0	-2.69974	-2.17658	-1.30469	-0.104391	-1.66777
5564	PRKAB1	protein kinase, AMP-activated, beta 1 non-catalytic subunit	102.801	93.6285	109.474	0.808327	-0.604854	-0.254507	-0.373527	-0.44694	-0.149533	-1.06283	-0.878552	-0.0747827	-0.859361	-1.66769
116534	MRGPRE	MAS-related GPR, member E	103.921	110.484	98.6379	1.00685	0.0848431	-0.745503	0.830346	0.989409	0.242486	0.178186	0.105555	0.105555	-0.66066	-1.66751
51386	EIF3L	eukaryotic translation initiation factor 3, subunit L	95.8549	71.7538	102.057	-0.423685	-1.49991	-0.590576	0.160813	0.190585	0.0816358	-0.166891	-0.168085	0	-2.09049	-1.66681
445	ASS1	argininosuccinate synthase 1	99.2001	91.6618	97.175	0.169625	-0.685323	-0.811785	0.498152	0.593066	0.593066	-0.221109	-0.211079	-0.0478482	-1.49711	-1.66673
10227	MFSD10	major facilitator superfamily domain containing 10	97.1503	83.5995	96.4395	-0.193919	-1.01521	-0.845111	0.154207	0.182703	0	-0.49391	-0.427405	-0.398423	-1.86033	-1.66641
124602	KIF19	kinesin family member 19	98.4492	101.954	84.9485	0.036445	-0.264194	-1.36576	0.295237	0.350966	0.318711	-0.768261	-0.64496	-0.075391	-1.62995	-1.6664
1326	MAP3K8	mitogen-activated protein kinase kinase kinase 8	90.3366	58.87	92.1096	-1.40241	-2.02709	-1.04129	-0.985799	-1.17745	-0.781327	0.361115	0.250614	0.662969	-3.06839	-1.66598
51761	ATP8A2	ATPase, aminophospholipid transporter, class I, type 8A, member 2	105.027	102.732	110.018	1.20309	-0.232354	-0.229867	-1.56957	-1.87395	-1.07196	-0.51874	-0.447095	-0.368261	-0.462221	-1.66531
10550	ARL6IP5	ADP-ribosylation-like factor 6 interacting protein 5	94.5974	85.8528	84.454	-0.646707	-0.923016	-1.38816	0.406576	0.483806	0.334735	-0.577749	-0.493888	0	-2.31118	-1.66447
7324	UBE2E1	ubiquitin-conjugating enzyme E2E 1	103.755	107.674	100.617	0.977479	-0.0301351	-0.655853	1.18343	1.41068	0.137151	-0.177357	-0.176385	-0.176385	-0.685988	-1.66347
56126	PCDHB10	protocadherin beta 10	100.779	89.5283	105.356	0.449724	-0.772622	-0.441111	-0.334939	-0.4009	0	-0.890835	-0.74216	-0.581308	-1.21373	-1.66346
29994	BAZ2B	bromodomain adjacent to zinc finger domain, 2B	105.25	100.543	112.909	1.24257	-0.32193	-0.0988718	0.223537	0.265421	0.265421	-2.24755	-1.81801	-1.81801	-0.420802	-1.66337
389856	USP27X	ubiquitin specific peptidase 27, X-linked	99.5718	96.7653	94.1089	0.23556	-0.476499	-0.950708	-0.714955	-0.854299	-0.567584	-1.48263	-1.21144	0	-1.42721	-1.66277
5108	PCM1	pericentriolar material 1	100.643	96.5637	98.4878	0.425593	-0.484748	-0.752304	0.267555	0.317939	0.142154	-1.1779	-0.969794	-0.969794	-1.23705	-1.66265
51477	ISYNA1	inositol-3-phosphate synthase 1	103.125	101.374	103.883	0.86567	-0.287908	-0.507845	-0.133851	-0.16098	0	-1.37352	-1.12492	-0.0163609	-0.795753	-1.66142
438	ASMT	acetylserotonin O-methyltransferase	97.1301	90.7017	90.0671	-0.197506	-0.724612	-1.13384	0.244447	0.290369	0	-0.564172	-0.483122	-0.465143	-1.85845	-1.66095
285601	GPR150	G protein-coupled receptor 150	100.33	103.05	91.4439	0.370038	-0.219325	-1.07146	-0.0678357	-0.0822175	-0.0822175	-1.47622	-1.20636	-0.942822	-1.29078	-1.66082
170302	ARX	aristaless related homeobox	99.1544	90.516	98.1786	0.161526	-0.732208	-0.766313	0.0613741	0.0719435	0.0719435	-0.955108	-0.793127	-0.793127	-1.49852	-1.66005
149461	CLDN19	claudin 19	101.606	92	106.438	0.596397	-0.671487	-0.392087	-0.279399	-0.334635	0	-0.743616	-0.625418	-0.625418	-1.06357	-1.65997
3607	FOXK2	forkhead box K2	97.557	86.3368	95.7019	-0.121796	-0.903213	-0.878532	-0.0246807	-0.0307291	-0.0467165	-0.756737	-0.635822	-0.635822	-1.78175	-1.65995
1406	CRX	cone-rod homeobox	108.971	100.451	127.661	1.90259	-0.325706	0.569529	-0.895235	-1.06939	-0.568084	-2.18395	-1.76758	-1.76758	0.243823	-1.65877
54707	GPN2	GPN-loop GTPase 2	105.199	100.759	112.653	1.23367	-0.313089	-0.110498	-0.202591	-0.242995	0	-0.774786	-0.650135	0	-0.423586	-1.65726
6886	TAL1	T-cell acute lymphocytic leukemia 1	100.365	100.579	93.8954	0.376322	-0.320446	-0.960384	0.639939	0.762233	0.458919	-1.33671	-1.09573	-0.785705	-1.28083	-1.65715
4636	MYL5	myosin, light chain 5, regulatory	100.171	99.1683	94.4217	0.341809	-0.378174	-0.936537	0.460699	0.54838	0.186867	-1.27835	-1.04945	-1.04945	-1.31471	-1.65652
4676	NAP1L4	nucleosome assembly protein 1-like 4	97.1408	80.945	99.0336	-0.195608	-1.12383	-0.727575	-0.39626	-0.474062	0	-0.799166	-0.669468	-0.315331	-1.85141	-1.6558
222546	RFX6	regulatory factor X, 6	101.137	95.3476	101.682	0.513127	-0.534512	-0.607567	0.0730552	0.0858803	0.0858803	-0.625665	-0.531884	-0.310716	-1.14208	-1.65521
114799	ESCO1	establishment of cohesion 1 homolog 1 (S. cerevisiae)	94.3129	74.6136	93.6988	-0.697173	-1.3829	-0.969288	-0.145914	-0.175373	0	-0.207303	-0.200131	-0.200131	-2.35219	-1.65502
54811	ZNF562	zinc finger protein 562	99.5545	82.0302	107.572	0.232487	-1.07943	-0.340709	-0.738719	-0.882653	-0.56	0.0751081	0.0238157	0	-1.42014	-1.65262
51542	VPS54	vacuolar protein sorting 54 homolog (S. cerevisiae)	104.067	96.8453	111.869	1.03288	-0.473228	-0.146032	-0.533749	-0.638101	-0.638101	-1.17891	-0.9706	-0.770828	-0.619261	-1.65214
51296	SLC15A3	solute carrier family 15, member 3	104.301	97.2528	112.422	1.0743	-0.456552	-0.120937	-0.914543	-1.09243	-0.805723	-0.535947	-0.46074	0	-0.577489	-1.65179
64699	TMPRSS3	transmembrane protease, serine 3	96.5107	81.7074	95.9721	-0.307365	-1.09264	-0.866291	0.53431	0.636206	0.59916	-0.585092	-0.499711	-0.0874081	-1.95893	-1.65156
10202	DHRS2	dehydrogenase/reductase (SDR family) member 2	101.509	87.3124	110.487	0.579188	-0.863292	-0.208636	-0.654657	-0.782357	-0.147391	-1.43723	-1.17544	-0.938044	-1.07193	-1.65112
55625	ZDHHC7	zinc finger, DHHC-type containing 7	104.834	109.758	103.232	1.16883	0.0551409	-0.537365	-0.860806	-1.02832	-0.252087	-0.911575	-0.758606	-0.758606	-0.482224	-1.65106
27258	LSM3	LSM3 homolog, U6 small nuclear RNA associated (S. cerevisiae)	99.615	81.5282	108.324	0.243222	-1.09997	-0.306652	0.0975746	0.115135	0.115135	-0.237483	-0.224064	-0.121188	-1.40662	-1.64984
7222	TRPC3	transient receptor potential cation channel, subfamily C, member 3	100.346	90.3854	103.217	0.372881	-0.737553	-0.538048	0.0195846	0.0220842	0	-0.729666	-0.614356	-0.451448	-1.2756	-1.64848
23101	MCF2L2	MCF.2 cell line derived transforming sequence-like 2	95.0031	82.3615	89.5771	-0.574751	-1.06587	-1.15604	0.0901684	0.106298	0.102927	-0.852248	-0.711561	0	-2.22191	-1.64716
5927	KDM5A	lysine (K)-specific demethylase 5A	93.6892	82.0271	84.7388	-0.807796	-1.07955	-1.37526	0.414362	0.493095	0.493095	-0.706585	-0.596052	-0.596052	-2.45481	-1.64702
3434	IFIT1	interferon-induced protein with tetratricopeptide repeats 1	110.384	111.335	123.646	2.15325	0.119671	0.387614	-0.267943	-0.320967	-0.163215	-1.76564	-1.43586	-1.17616	0.507285	-1.64596
391059	FRRS1	ferric-chelate reductase 1	96.6636	89.8846	89.3269	-0.280253	-0.758045	-1.16738	0.409332	0.487094	0.367742	-0.887123	-0.739216	-0.638858	-1.92542	-1.64517
51304	ZDHHC3	zinc finger, DHHC-type containing 3	105.345	100.8	113.475	1.25955	-0.31141	-0.0732286	-1.04335	-1.24611	-0.463614	-0.698297	-0.58948	-0.423431	-0.384639	-1.64419
199731	CADM4	cell adhesion molecule 4	93.622	76.7081	89.3582	-0.819702	-1.2972	-1.16596	0.169779	0.201282	0.201282	-0.327905	-0.295766	-0.221068	-2.46315	-1.64345
10478	SLC25A17	solute carrier family 25 (mitochondrial carrier; peroxisomal membrane protein, 34kDa), member 17	107.907	111.206	114.122	1.71383	0.114388	-0.0439166	0.0913438	0.1077	0.1077	-1.69078	-1.3765	-1.13204	0.0704716	-1.64336
51265	CDKL3	cyclin-dependent kinase-like 3	102.35	91.7305	110.009	0.728243	-0.682513	-0.230278	-0.452235	-0.540847	-0.405886	-0.958521	-0.795833	-0.788618	-0.912791	-1.64103
121278	TPH2	tryptophan hydroxylase 2	99.3898	91.383	98.7658	0.203282	-0.696734	-0.73971	0.317965	0.378083	0.378083	-0.937265	-0.778978	-0.199371	-1.43644	-1.63973
3763	KCNJ6	potassium inwardly-rectifying channel, subfamily J, member 6	101.084	89.7788	106.857	0.503764	-0.762375	-0.373093	-0.564318	-0.674573	-0.421931	1.04691	0.794439	0.368118	-1.13547	-1.63923
54555	DDX49	DEAD (Asp-Glu-Ala-Asp) box polypeptide 49	98.9124	88.0821	99.8904	0.118597	-0.8318	-0.688751	-1.09261	-1.30488	-1.1611	-0.344836	-0.309192	-0.167425	-1.52055	-1.63915
1580	CYP4B1	cytochrome P450, family 4, subfamily B, polypeptide 1	97.8452	88.9442	94.9584	-0.0706801	-0.796523	-0.912219	0.132794	0.157156	0.0132461	-0.846429	-0.706947	-0.248376	-1.70874	-1.63806
3623	INHA	inhibin, alpha	96.274	75.5153	100.939	-0.349347	-1.346	-0.641234	-0.70477	-0.842148	0	-0.291887	-0.267205	-0.267205	-1.98724	-1.63789
2167	FABP4	fatty acid binding protein 4, adipocyte	102.109	93.9965	107.09	0.685531	-0.589795	-0.362523	0.342183	0.406979	0	-0.708185	-0.597321	-0.0931921	-0.952318	-1.63785
26059	ERC2	ELKS/RAB6-interacting/CAST family member 2	104.029	96.0289	112.778	1.0261	-0.506634	-0.104806	-0.401828	-0.480706	-0.298197	-0.980856	-0.813545	-0.547186	-0.611439	-1.63754
5657	PRTN3	proteinase 3	97.8403	71.2859	110.898	-0.0715448	-1.51906	-0.19	0.259768	0.308648	0	-0.118455	-0.129676	0	-1.70906	-1.63752
3195	TLX1	T-cell leukemia homeobox 1	101.28	90.2121	107.271	0.538474	-0.744642	-0.354347	-0.390295	-0.466946	-0.0845651	-0.89282	-0.743734	-0.553161	-1.09899	-1.63746
51513	ETV7	ets variant 7	105.217	94.4274	118.88	1.23681	-0.572165	0.171657	0.196006	0.232574	0	-1.88059	-1.52702	-1.066	-0.400508	-1.63732
5787	PTPRB	protein tyrosine phosphatase, receptor type, B	107.788	111.121	113.93	1.69276	0.110889	-0.0526197	0.333718	0.396879	0.157756	-1.74538	-1.4198	-0.880238	0.0582692	-1.63449
7411	VBP1	von Hippel-Lindau binding protein 1	105.177	103.275	110.807	1.22961	-0.210158	-0.19414	-0.0160179	-0.0203934	0	-1.42375	-1.16475	-1.16475	-0.404299	-1.63391
7126	TNFAIP1	tumor necrosis factor, alpha-induced protein 1 (endothelial)	104.23	108.592	102.321	1.06182	0.00743353	-0.578644	-0.417416	-0.499303	-0.252418	-1.70925	-1.39115	-0.965846	-0.57121	-1.63303
23586	DDX58	DEAD (Asp-Glu-Ala-Asp) box polypeptide 58	101.834	97.2226	103.214	0.636793	-0.457788	-0.538161	-0.509268	-0.608893	0	-1.16695	-0.961116	-0.814503	-0.995949	-1.63274
10450	PPIE	peptidylprolyl isomerase E (cyclophilin E)	99.2196	90.9869	98.6364	0.173095	-0.712941	-0.74557	0.0326287	0.0376472	0	-0.672932	-0.569366	-0.369822	-1.45851	-1.63161
3062	HCRTR2	hypocretin (orexin) receptor 2	105.271	106.411	108.42	1.24642	-0.0818404	-0.302269	-0.238738	-0.286122	-0.286122	-1.04122	-0.861414	-0.379632	-0.384109	-1.63053
4947	OAZ2	ornithine decarboxylase antizyme 2	99.3061	92.6196	97.5329	0.188429	-0.646136	-0.795568	0.149433	0.177007	0.177007	-0.640991	-0.544038	-0.499199	-1.4417	-1.63013
6897	TARS	threonyl-tRNA synthetase	94.9176	84.8179	87.4089	-0.589917	-0.965363	-1.25428	-0.279672	-0.33496	0	0.138701	0.0742436	0.0742436	-2.21964	-1.62973
119	ADD2	adducin 2 (beta)	92.0813	80.6047	80.121	-1.09297	-1.13776	-1.58449	0.446731	0.531715	0.531715	-0.177006	-0.176106	0	-2.72225	-1.62927
8193	DPF1	D4, zinc and double PHD fingers family 1	112.464	120.75	123.654	2.52211	0.504888	0.387955	-0.361488	-0.432576	0	-2.13415	-1.72809	-1.72809	0.892844	-1.62926
2294	FOXF1	forkhead box F1	102.591	110.096	94.6327	0.771044	0.0689709	-0.926977	0.932165	1.11089	0.201409	-1.69802	-1.38224	-0.928129	-0.858006	-1.62905
50507	NOX4	NADPH oxidase 4	94.8472	70.6332	99.9597	-0.6024	-1.54577	-0.685614	0.52317	0.622915	0.622915	-0.447169	-0.390341	-0.0830773	-2.23138	-1.62898
10536	LEPREL2	leprecan-like 2	95.7998	86.0211	89.7932	-0.433446	-0.916131	-1.14625	0.0832517	0.0980458	0.0980458	-0.681584	-0.576227	-0.566415	-2.06238	-1.62893
3275	PRMT2	protein arginine methyltransferase 2	104.756	90.4133	120.893	1.15494	-0.736411	0.262879	-0.99929	-1.19354	-0.861145	-0.892064	-0.743134	-0.689287	-0.473533	-1.62848
924	CD7	CD7 molecule	98.0993	106.028	80.7418	-0.0256023	-0.0974713	-1.55636	1.00317	1.19561	1.19561	-1.19579	-0.983987	0	-1.65383	-1.62823
81491	GPR63	G protein-coupled receptor 63	102.818	106.604	98.6974	0.811227	-0.0739397	-0.742808	0.89952	1.07194	1.07194	-1.55403	-1.26807	-1.16605	-0.816748	-1.62797
6364	CCL20	chemokine (C-C motif) ligand 20	94.8639	80.5901	91.0781	-0.599451	-1.13836	-1.08803	-0.0503209	-0.0613205	0.239982	-0.488584	-0.423182	-0.24369	-2.22639	-1.62694
1410	CRYAB	crystallin, alpha B	93.462	87.1514	79.6722	-0.84808	-0.869881	-1.60482	-0.255837	-0.306523	-0.306523	-0.943687	-0.78407	-0.559183	-2.47471	-1.62663
55798	METTL2B	methyltransferase like 2B	98.4024	73.1581	111.659	0.0281438	-1.44245	-0.155541	-0.565633	-0.676143	0	-0.667272	-0.564878	0	-1.598	-1.62614
203447	NRK	Nik related kinase	100.94	108.607	89.5886	0.478306	0.00801691	-1.15552	1.16354	1.38694	0.871034	-1.63383	-1.33134	-1.2151	-1.1475	-1.62581
10965	ACOT2	acyl-CoA thioesterase 2	109.702	114.905	118.211	2.03229	0.265715	0.14133	0.164589	0.195089	0.195089	-0.227446	-0.216104	-0.169306	0.407046	-1.62525
29081	METTL5	methyltransferase like 5	101.142	96.3355	101.472	0.514008	-0.494087	-0.617095	0.214908	0.255125	0.255125	-1.1311	-0.932688	-0.250204	-1.11118	-1.62519
83900	KRTAP9-3	keratin associated protein 9-3	95.357	83.0313	90.8671	-0.511986	-1.03847	-1.09759	0.275869	0.327859	0.327859	-0.585608	-0.50012	-0.125091	-2.13606	-1.62407
2958	GTF2A2	general transcription factor IIA, 2, 12kDa	103.295	84.0465	121.054	0.895926	-0.996927	0.270168	-0.226706	-0.271766	0	0.000448565	-0.035388	0	-0.726759	-1.62269
23534	TNPO3	transportin 3	107.388	93.2342	128.796	1.62188	-0.620986	0.620955	-1.08045	-1.29037	-0.892614	-0.0763898	-0.0963194	0	-3.05097e-05	-1.62191
10156	RASA4	RAS p21 protein activator 4	103.732	96.0116	112.003	0.973344	-0.507341	-0.139943	-0.367398	-0.439628	-0.439628	-1.70609	-1.38864	-1.09781	-0.647284	-1.62063
8814	CDKL1	cyclin-dependent kinase-like 1 (CDC2-related kinase)	97.675	85.3645	97.918	-0.100859	-0.942996	-0.77812	-0.164877	-0.197998	-0.147138	-0.67726	-0.572799	-0.825044	-1.72112	-1.62026
3295	HSD17B4	hydroxysteroid (17-beta) dehydrogenase 4	102.153	83.8781	116.789	0.693296	-1.00382	0.0769118	-1.08073	-1.29071	0	-0.616384	-0.524525	-0.497243	-0.926905	-1.6202
1359	CPA3	carboxypeptidase A3 (mast cell)	97.0815	86.2467	94.8007	-0.206126	-0.9069	-0.919362	0.1194	0.141174	0.141174	-0.713236	-0.601327	-0.601327	-1.82626	-1.62014
5520	PPP2R2A	protein phosphatase 2, regulatory subunit B, alpha	103.937	96.584	112.334	1.00984	-0.48392	-0.124961	-0.219509	-0.26318	-0.058684	-1.17255	-0.965556	-0.407475	-0.608882	-1.61872
22907	DHX30	DEAH (Asp-Glu-Ala-His) box polypeptide 30	99.1937	95.2692	94.9525	0.168498	-0.537719	-0.912486	-0.165529	-0.198776	0	-1.31376	-1.07753	-1.05555	-1.45021	-1.6187
4867	NPHP1	nephronophthisis 1 (juvenile)	95.5664	82.6772	92.1402	-0.474844	-1.05295	-1.03991	0.340258	0.404682	0.404682	-0.0109144	-0.0443986	-0.0443986	-2.09286	-1.61802
57053	CHRNA10	cholinergic receptor, nicotinic, alpha 10 (neuronal)	106.162	107.338	111.347	1.40434	-0.0438864	-0.169663	0.125776	0.148782	0.148782	-1.574	-1.2839	-0.536079	-0.213549	-1.61789
57165	GJC2	gap junction protein, gamma 2, 47kDa	104.314	91.405	118.515	1.07664	-0.695834	0.155123	-0.850957	-1.01656	0	-0.921512	-0.766486	0	-0.540712	-1.61735
23095	KIF1B	kinesin family member 1B	99.5861	88.0743	103.032	0.23809	-0.832116	-0.546415	-0.22827	-0.273633	0	-0.382252	-0.338862	0	-1.37853	-1.61662
6262	RYR2	ryanodine receptor 2 (cardiac)	105.804	102.312	114.53	1.34094	-0.249527	-0.0254471	-1.11059	-1.32633	-1.07124	-1.67523	-1.36417	-1.11927	-0.274974	-1.61592
10516	FBLN5	fibulin 5	104.013	90.7535	117.998	1.02318	-0.72249	0.131702	-0.854192	-1.02042	-0.469923	-1.38827	-1.13662	-0.572484	-0.590787	-1.61396
3233	HOXD4	homeobox D4	93.2493	70.1702	94.4597	-0.885818	-1.56471	-0.934815	-0.629899	-0.752819	-0.752819	-0.0489966	-0.0745971	0.0348991	-2.49953	-1.61371
10089	KCNK7	potassium channel, subfamily K, member 7	104.124	95.9293	113.799	1.04292	-0.51071	-0.0585562	0.404892	0.481797	0.170102	-1.19718	-0.985089	-0.970264	-0.569266	-1.61219
5032	P2RY11	purinergic receptor P2Y, G-protein coupled, 11	102.646	102.698	101.91	0.780773	-0.233745	-0.597245	-0.108253	-0.13044	-0.13044	-1.47867	-1.2083	-0.789006	-0.83099	-1.61176
2947	GSTM3	glutathione S-transferase mu 3 (brain)	98.0379	88.8558	96.3776	-0.036496	-0.800141	-0.847917	0.0477761	0.0557196	-0.0711118	-0.811421	-0.679186	-0.943455	-1.64806	-1.61156
976	CD97	CD97 molecule	98.231	83.5606	101.928	-0.00224538	-1.01681	-0.596423	-0.420384	-0.502845	0	-0.859511	-0.71732	-0.506916	-1.61323	-1.61098
84658	EMR3	egf-like module containing, mucin-like, hormone receptor-like 3	101.003	101.197	96.86	0.489342	-0.295154	-0.826058	0.138324	0.163753	0	-1.1561	-0.952511	-0.444332	-1.12121	-1.61055
7404	UTY	ubiquitously transcribed tetratricopeptide repeat containing, Y-linked	111.906	103.71	137.275	2.42311	-0.192322	1.00511	-1.63241	-1.94892	-1.94892	-1.51724	-1.23889	-1.23889	0.812785	-1.61033
10643	IGF2BP3	insulin-like growth factor 2 mRNA binding protein 3	96.8972	96.5084	85.0516	-0.238811	-0.487012	-1.36109	-0.149518	-0.179673	0	-1.12228	-0.925689	-0.655226	-1.8481	-1.60929
4487	MSX1	msh homeobox 1	97.2333	69.4556	110.821	-0.179198	-1.59395	-0.193485	-1.40047	-1.67219	-0.820085	-0.0444905	-0.0710238	0	-1.78744	-1.60824
64333	ARHGAP9	Rho GTPase activating protein 9	100.469	86.1098	108.487	0.394761	-0.912502	-0.299263	-0.854516	-1.02081	-0.401187	-0.332981	-0.299792	0	-1.21176	-1.60653
113612	CYP2U1	cytochrome P450, family 2, subfamily U, polypeptide 1	104.763	108.531	105.059	1.15619	0.0049084	-0.454567	0.616801	0.734626	0	-2.57329	-2.07631	-1.47075	-0.449659	-1.60585
55544	RBM38	RNA binding motif protein 38	102.021	82.4852	117.862	0.669955	-1.06081	0.125532	-0.833793	-0.996085	0	-0.480516	-0.416784	0	-0.935279	-1.60523
4914	NTRK1	neurotrophic tyrosine kinase, receptor, type 1	97.1174	91.8491	90.2608	-0.19976	-0.677662	-1.12506	0.4474	0.532513	0.288892	-0.925302	-0.769491	-0.693961	-1.80272	-1.60296
9447	AIM2	absent in melanoma 2	103.756	79.0702	127.79	0.977749	-1.20055	0.575358	-2.08751	-2.49191	-1.58712	-0.0907807	-0.107731	-0.0645894	-0.625188	-1.60294
10671	DCTN6	dynactin 6	96.7595	100.083	81.4324	-0.263247	-0.340756	-1.52507	1.04286	1.24296	0.72217	-1.59828	-1.30315	-1.0275	-1.86583	-1.60258
5836	PYGL	phosphorylase, glycogen, liver	95.0353	77.5116	95.0723	-0.569048	-1.26432	-0.907057	-0.357265	-0.427537	-0.427537	-0.338009	-0.303779	0	-2.17138	-1.60233
4739	NEDD9	neural precursor cell expressed, developmentally down-regulated 9	99.7386	94.2036	98.4104	0.265138	-0.581319	-0.755809	0.184091	0.218358	0	0.290484	0.194605	0	-1.33713	-1.60227
202374	STK32A	serine/threonine kinase 32A	105.048	100.362	113.64	1.20684	-0.329341	-0.0657832	-0.263558	-0.315734	-0.364458	-1.27262	-1.04491	-0.900382	-0.395124	-1.60196
27044	SND1	staphylococcal nuclease and tudor domain containing 1	95.145	85.8306	88.0082	-0.549595	-0.923924	-1.22713	0.198998	0.236144	0.154769	-0.677534	-0.573016	-0.40268	-2.15105	-1.60146
8521	GCM1	glial cells missing homolog 1 (Drosophila)	94.9609	101.177	73.4483	-0.582246	-0.29599	-1.88683	0.613419	0.730592	0.730592	-1.2602	-1.03506	-0.305192	-2.18282	-1.60057
51471	NAT8B	N-acetyltransferase 8B (GCN5-related, putative, gene/pseudogene)	103.587	83.7434	122.967	0.947741	-1.00933	0.356847	-1.32531	-1.58252	-1.58252	-0.0248824	-0.055475	-0.055475	-0.652482	-1.60022
1307	COL16A1	collagen, type XVI, alpha 1	99.8822	93.2709	99.8737	0.29061	-0.619485	-0.689508	0.259636	0.30849	0	-0.980118	-0.812959	-0.59176	-1.30899	-1.5996
6932	TCF7	transcription factor 7 (T-cell specific, HMG-box)	94.7433	79.2488	92.4216	-0.62084	-1.19324	-1.02716	-0.324081	-0.387946	-0.387946	-0.248318	-0.232655	0	-2.2204	-1.59956
130340	AP1S3	adaptor-related protein complex 1, sigma 3 subunit	102.205	97.4038	105.235	0.702532	-0.450376	-0.4466	-0.516422	-0.617428	-0.00578792	-1.31522	-1.07869	-1.07869	-0.896975	-1.59951
10587	TXNRD2	thioredoxin reductase 2	104.377	104.872	107.047	1.08782	-0.144807	-0.36448	-0.103546	-0.124824	0	-0.634293	-0.538726	-0.538726	-0.509287	-1.59711
6642	SNX1	sorting nexin 1	100.459	90.9648	104.281	0.392864	-0.713846	-0.489827	0.625057	0.744477	0	-0.72456	-0.610307	-0.173931	-1.20367	-1.59654
5089	PBX2	pre-B-cell leukemia homeobox 2	98.4633	89.9482	97.3959	0.038958	-0.755442	-0.801777	0.124757	0.147566	0	-0.833371	-0.696592	-0.696592	-1.55722	-1.59618
9679	FAM53B	family with sequence similarity 53, member B	99.475	94.4183	97.3413	0.218387	-0.572536	-0.80425	0.231714	0.275177	0	-0.671239	-0.568024	-0.234289	-1.37679	-1.59517
121268	RHEBL1	Ras homolog enriched in brain like 1	102.368	90.0091	112.652	0.731497	-0.75295	-0.110524	-0.437516	-0.523285	0	-0.727182	-0.612386	-0.406909	-0.863474	-1.59497
4893	NRAS	neuroblastoma RAS viral (v-ras) oncogene homolog	105.286	95.3147	119.308	1.24911	-0.535855	0.191043	-0.300778	-0.360143	0	-1.05807	-0.874775	-0.606757	-0.344812	-1.59393
51257	MARCHF2	membrane-associated ring finger (C3HC4) 2, E3 ubiquitin protein ligase	103.183	102.072	104.979	0.876095	-0.259371	-0.458206	-0.172113	-0.206632	-0.206632	-0.293772	-0.2687	-0.1143	-0.717577	-1.59367
319100	TAAR6	trace amine associated receptor 6	103.811	98.0115	111.108	0.987423	-0.425511	-0.180498	0.0963712	0.113699	0.113699	-1.19833	-0.986001	-0.0826355	-0.606009	-1.59343
79752	ZFAND1	zinc finger, AN1-type domain 1	97.5119	101.122	83.6429	-0.129785	-0.298216	-1.42492	0.777225	0.92603	0.506553	-0.0463929	-0.0725324	-0.0725324	-1.72313	-1.59335
6924	TCEB3	transcription elongation factor B (SIII), polypeptide 3 (110kDa, elongin A)	100.824	92.3009	104.609	0.457735	-0.659173	-0.474975	0.255105	0.303084	0.303084	-0.93271	-0.775366	-0.775366	-1.13415	-1.59188
5818	PVRL1	poliovirus receptor-related 1 (herpesvirus entry mediator C)	98.4802	90.1902	97.3398	0.0419515	-0.74554	-0.804321	0.0587803	0.0688487	0	0.551835	0.401851	0	-1.54986	-1.59181
63943	FKBPL	FK506 binding protein like	103.915	107.753	102.776	1.00584	-0.02689	-0.558003	-0.287793	-0.34465	-0.111316	-2.88697	-2.32506	-1.2445	-0.584893	-1.59073
8739	HRK	harakiri, BCL2 interacting protein (contains only BH3 domain)	96.3409	80.2448	97.9747	-0.337486	-1.15248	-0.775552	0.694444	0.827262	0.348634	-0.438066	-0.383122	0	-1.92804	-1.59055
8681	JMJD7-PLA2G4B	JMJD7-PLA2G4B readthrough	102.689	111.47	94.6286	0.788379	0.125194	-0.92716	0.917613	1.09353	0.70643	-1.79908	-1.46238	-0.702974	-0.801967	-1.59035
377047	PRSS45	protease, serine, 45	98.4933	86.6883	100.617	0.0442632	-0.888829	-0.655853	-0.281834	-0.337541	0	0.235131	0.150711	0	-1.54468	-1.58895
558	AXL	AXL receptor tyrosine kinase	96.0217	81.8004	95.3573	-0.394099	-1.08883	-0.894142	-0.194689	-0.233567	-0.0347638	-0.500043	-0.432269	-0.225601	-1.98297	-1.58887
2206	MS4A2	membrane-spanning 4-domains, subfamily A, member 2	97.8056	89.9013	95.0285	-0.0776933	-0.757361	-0.909041	-0.116604	-0.140404	0	-0.924417	-0.76879	0	-1.6664	-1.58871
9752	PCDHA9	protocadherin alpha 9	105.086	91.5632	122.036	1.21349	-0.689361	0.314645	-0.627075	-0.74945	-0.606326	-0.749811	-0.63033	-0.101666	-0.374716	-1.5882
4891	SLC11A2	solute carrier family 11 (proton-coupled divalent metal ion transporters), member 2	102.15	82.7253	118.563	0.692899	-1.05099	0.157283	-1.61836	-1.93216	-0.844779	-1.15067	-0.948207	-0.579956	-0.893703	-1.5866
83439	TCF7L1	transcription factor 7-like 1 (T-cell specific, HMG-box)	101.769	95.7616	105.301	0.625216	-0.517571	-0.443606	-0.224291	-0.268885	0	-0.963575	-0.799841	-0.799841	-0.961177	-1.58639
10497	UNC13B	unc-13 homolog B (C. elegans)	106.99	108.186	114.523	1.55127	-0.00920992	-0.0257408	0.0435662	0.0506967	0	-1.57701	-1.28629	-0.476525	-0.0349508	-1.58622
29894	CPSF1	cleavage and polyadenylation specific factor 1, 160kDa	98.1824	86.0342	100.059	-0.0108629	-0.915594	-0.681103	-0.234491	-0.281055	-0.0581164	-0.424711	-0.372532	-0.016951	-1.5967	-1.58583
27183	VPS4A	vacuolar protein sorting 4 homolog A (S. cerevisiae)	96.5921	87.3151	92.6925	-0.292931	-0.863183	-1.01489	0.036841	0.0426728	0.0426728	-0.904302	-0.752839	-0.271057	-1.87807	-1.58514
7398	USP1	ubiquitin specific peptidase 1	98.0821	87.5857	98.2839	-0.0286544	-0.85211	-0.761541	-0.174485	-0.209462	0	-0.137384	-0.144687	-0.093049	-1.61365	-1.585
6773	STAT2	signal transducer and activator of transcription 2, 113kDa	101.233	102.64	97.0659	0.530163	-0.236121	-0.816729	0.580608	0.691445	0.611317	-1.34689	-1.1038	-0.96537	-1.05285	-1.58301
5331	PLCB3	phospholipase C, beta 3 (phosphatidylinositol-specific)	105.38	90.3766	124.377	1.26575	-0.737914	0.420698	-0.834156	-0.996519	-0.29317	-0.764309	-0.641827	-0.629669	-0.317216	-1.58297
3761	KCNJ4	potassium inwardly-rectifying channel, subfamily J, member 4	96.9714	83.2916	97.8624	-0.225656	-1.02781	-0.780642	-0.247173	-0.296186	0	-0.335029	-0.301416	-0.121702	-1.80846	-1.5828
5033	P4HA1	prolyl 4-hydroxylase, alpha polypeptide I	97.1102	85.4532	96.4567	-0.201029	-0.939365	-0.844329	-0.515047	-0.615788	-0.363287	-0.6433	-0.545869	-0.0545211	-1.78369	-1.58267
5802	PTPRS	protein tyrosine phosphatase, receptor type, S	101.103	98.6723	100.155	0.507062	-0.398471	-0.676744	0.278273	0.330727	0.330727	-1.18381	-0.97448	-0.573719	-1.07522	-1.58228
83591	THAP2	THAP domain containing, apoptosis associated protein 2	93.3951	83.5106	83.7059	-0.859948	-1.01886	-1.42206	0.403205	0.479784	0.239221	-0.50104	-0.433059	-0.403699	-2.44092	-1.58097
9229	DLGAP1	discs, large (Drosophila) homolog-associated protein 1	97.9053	85.6493	99.4604	-0.0600157	-0.931343	-0.708235	-0.223108	-0.267474	0	-0.98443	-0.816379	-0.496787	-1.63958	-1.57956
57678	GPAM	glycerol-3-phosphate acyltransferase, mitochondrial	92.2867	79.8808	82.7005	-1.05653	-1.16738	-1.46762	0.0292412	0.0336055	0	-0.411085	-0.361726	0	-2.63499	-1.57846
51363	CHST15	carbohydrate (N-acetylgalactosamine 4-sulfate 6-O) sulfotransferase 15	99.1246	89.026	101.21	0.156237	-0.793176	-0.628981	0.00698681	0.00705366	0	-0.785218	-0.658407	-0.658407	-1.42216	-1.57839
6195	RPS6KA1	ribosomal protein S6 kinase, 90kDa, polypeptide 1	99.1787	89.8703	100.659	0.16584	-0.758629	-0.653909	-0.10472	-0.126224	-0.126773	-0.819749	-0.68579	-0.452523	-1.41254	-1.57838
6538	SLC6A11	solute carrier family 6 (neurotransmitter transporter, GABA), member 11	105.885	102.279	115.709	1.3553	-0.250875	0.0279883	-0.278864	-0.333996	-0.255999	-1.32731	-1.08828	-1.31637	-0.222887	-1.57819
55224	ETNK2	ethanolamine kinase 2	101.32	89.4765	109.402	0.545654	-0.774743	-0.257783	-0.51696	-0.61807	-0.196282	-0.803437	-0.672855	-0.570116	-1.03253	-1.57818
1829	DSG2	desmoglein 2	111.453	120.38	121.17	2.34284	0.489751	0.275404	0.214347	0.254457	0.0517178	-1.75826	-1.43001	-1.43001	0.765155	-1.57769
114805	GALNT13	UDP-N-acetyl-alpha-D-galactosamine:polypeptide N-acetylgalactosaminyltransferase 13 (GalNAc-T13)	98.4613	94.1711	93.9902	0.0385888	-0.582649	-0.956087	0.259695	0.308561	0	-0.994676	-0.824504	-0.227057	-1.53874	-1.57732
5744	PTHLH	parathyroid hormone-like hormone	100.283	104.732	91.5908	0.361739	-0.150517	-1.0648	-0.232771	-0.279003	0	-1.42654	-1.16697	-0.777622	-1.21532	-1.57706
29968	PSAT1	phosphoserine aminotransferase 1	107.559	115.775	110.106	1.65224	0.301318	-0.225902	0.394895	0.469869	0	-0.280379	-0.258079	-0.124142	0.0754161	-1.57683
10235	RASGRP2	RAS guanyl releasing protein 2 (calcium and DAG-regulated)	97.7292	100.138	85.7506	-0.0912439	-0.338497	-1.32942	0.64798	0.771827	0.558265	-1.10782	-0.914223	-0.914223	-1.66791	-1.57667
26508	HEYL	hairy/enhancer-of-split related with YRPW motif-like	103.478	95.715	112.257	0.928335	-0.519479	-0.128413	-0.391065	-0.467865	0	-1.05675	-0.873726	-0.873726	-0.647892	-1.57623
160851	DGKH	diacylglycerol kinase, eta	103.096	103.893	103.396	0.860664	-0.184839	-0.529914	0.345075	0.410428	0.64847	-1.39058	-1.13845	-0.941563	-0.714753	-1.57542
249	ALPL	alkaline phosphatase, liver/bone/kidney	95.4521	84.5801	90.9206	-0.495112	-0.975094	-1.09517	0.120076	0.141981	0.0671574	0.00648104	-0.0306043	-0.0306043	-2.07026	-1.57515
5611	DNAJC3	DnaJ (Hsp40) homolog, subfamily C, member 3	89.0419	64.2607	84.1856	-1.63204	-1.80652	-1.40033	-0.188125	-0.225735	0	0.0136433	-0.0249248	0	-3.20684	-1.57481
10641	NPRL2	nitrogen permease regulator-like 2 (S. cerevisiae)	103.707	82.8865	124.774	0.969033	-1.04439	0.438722	-0.626468	-0.748725	-0.592731	-0.53031	-0.45627	0	-0.60567	-1.5747
27330	RPS6KA6	ribosomal protein S6 kinase, 90kDa, polypeptide 6	101.985	101.928	100.842	0.663519	-0.265238	-0.645654	0.380416	0.452594	0.452594	-1.30917	-1.07389	-0.628516	-0.910892	-1.57441
3211	HOXB1	homeobox B1	97.9343	79.6747	105.084	-0.0548773	-1.17581	-0.453427	-0.722384	-0.863163	-0.427346	-0.39855	-0.351786	0.127368	-1.62924	-1.57436
7690	ZNF131	zinc finger protein 131	102.348	98.5134	105.353	0.727965	-0.404973	-0.441261	0.0791478	0.0931493	0.0931493	-0.476759	-0.413805	0	-0.846234	-1.5742
158800	RHOXF1	Rhox homeobox family, member 1	94.5223	76.3387	94.7552	-0.660039	-1.31231	-0.921426	0.493409	0.587407	0.258674	-0.261387	-0.243019	0	-2.23374	-1.5737
4338	MOCS2	molybdenum cofactor synthesis 2	103.84	96.1497	113.355	0.992493	-0.501692	-0.0786773	-0.895761	-1.07002	-0.739189	-0.391905	-0.346517	-0.0946663	-0.580369	-1.57286
90956	ADCK2	aarF domain containing kinase 2	103.65	97.5639	111.355	0.958889	-0.443825	-0.169289	-0.274536	-0.328832	-0.175233	-1.12818	-0.930369	-0.67628	-0.613114	-1.572
5051	PAFAH2	platelet-activating factor acetylhydrolase 2, 40kDa	101.519	95.9914	104.482	0.580879	-0.508169	-0.480696	-0.191658	-0.229951	0	-1.06158	-0.877554	-0.306944	-0.988866	-1.56974
9185	REPS2	RALBP1 associated Eps domain containing 2	99.6013	84.6918	107.203	0.240792	-0.970522	-0.357413	-0.762934	-0.911543	-0.529715	-0.598205	-0.510109	-0.310565	-1.32793	-1.56873
6302	TSPAN31	tetraspanin 31	110.977	123.936	116.294	2.2584	0.635271	0.0544668	0.758903	0.904169	0.499647	-2.54698	-2.05546	-2.05546	0.689738	-1.56866
151246	SGOL2	shugoshin-like 2 (S. pombe)	97.4085	90.5594	93.3397	-0.148132	-0.730432	-0.985562	0.276339	0.328419	0.0413525	-0.772324	-0.648182	-0.597098	-1.71599	-1.56786
51106	TFB1M	transcription factor B1, mitochondrial	106.217	105.34	114.474	1.41409	-0.125636	-0.0280021	-0.910304	-1.08737	-1.08737	1.44501	1.11012	0	-0.153638	-1.56773
10911	UTS2	urotensin 2	99.9171	95.2938	98.8913	0.296795	-0.536712	-0.734022	0.438676	0.522104	0.206691	-1.03082	-0.853162	-0.539052	-1.27073	-1.56753
56886	UGGT1	UDP-glucose glycoprotein glucosyltransferase 1	105.533	107.064	110.258	1.29285	-0.0551152	-0.219001	-0.319282	-0.38222	0	-1.51185	-1.23461	-1.101	-0.274116	-1.56696
29929	ALG6	asparagine-linked glycosylation 6, alpha-1,3-glucosyltransferase homolog (S. cerevisiae)	102.718	91.8223	113.021	0.793599	-0.678757	-0.0938001	-0.697397	-0.83335	-0.351643	-0.887399	-0.739435	-0.101821	-0.772557	-1.56616
7280	TUBB2A	tubulin, beta 2A class IIa	96.5751	91.3333	89.4263	-0.295937	-0.698767	-1.16287	0.580657	0.691503	0.339689	-0.250402	-0.234308	-0.0134158	-1.86164	-1.5657
255928	SYT14	synaptotagmin XIV	102.071	98.607	104.381	0.678732	-0.401144	-0.485308	0.315751	0.375442	0	-1.16404	-0.958806	-0.640953	-0.886452	-1.56518
79797	ZNF408	zinc finger protein 408	102.408	107.184	97.9735	0.738576	-0.0501817	-0.775607	0.725425	0.864227	0.864227	-1.4018	-1.14735	-0.953486	-0.825789	-1.56436
55351	STK32B	serine/threonine kinase 32B	89.5478	64.5038	86.1873	-1.54231	-1.79657	-1.30963	-0.486939	-0.582253	-0.285489	0.232683	0.14877	0.227733	-3.1062	-1.56389
64359	NXN	nucleoredoxin	95.8876	88.3879	89.4432	-0.417883	-0.819286	-1.16211	0.125315	0.148231	0	-0.744225	-0.625901	-0.502056	-1.98139	-1.56351
9371	KIF3B	kinesin family member 3B	100.572	101.425	96.0748	0.412954	-0.285825	-0.861635	0.0564193	0.0660319	0	-1.27459	-1.04647	-0.924915	-1.14746	-1.56041
7392	USF2	upstream transcription factor 2, c-fos interacting	102.493	109.014	96.7449	0.75373	0.0246715	-0.831274	-0.527614	-0.630782	0	-1.23826	-1.01766	-0.234323	-0.806602	-1.56033
8445	DYRK2	dual-specificity tyrosine-(Y)-phosphorylation regulated kinase 2	101.586	108.483	93.6719	0.592727	0.00295992	-0.97051	0.97347	1.16017	0.344308	-1.56324	-1.27536	-0.957846	-0.96755	-1.56028
5681	PSKH1	protein serine kinase H1	108.519	110.971	118.597	1.82245	0.104767	0.158822	-0.0540548	-0.0657755	0.0339841	-1.66363	-1.35497	-1.2753	0.263589	-1.55886
5223	PGAM1	phosphoglycerate mutase 1 (brain)	97.5551	85.5425	98.6686	-0.122138	-0.935714	-0.74411	-0.435925	-0.521387	-0.0696734	-0.378521	-0.335904	-0.335904	-1.67982	-1.55769
115123	MARCHF3	membrane-associated ring finger (C3HC4) 3, E3 ubiquitin protein ligase	99.4413	88.0695	103.779	0.212403	-0.832314	-0.512583	0.317966	0.378085	0.378085	-0.237963	-0.224444	-0.106379	-1.3449	-1.5573
23415	KCNH4	potassium voltage-gated channel, subfamily H (eag-related), member 4	106.584	107.333	114.348	1.47933	-0.0440761	-0.0336685	0.301919	0.358939	0	-1.513	-1.23552	-0.946586	-0.0777447	-1.55708
3251	HPRT1	hypoxanthine phosphoribosyltransferase 1	96.5362	88.2895	92.2136	-0.302835	-0.823312	-1.03658	0.21327	0.253171	0.384524	-0.733746	-0.617591	-0.286806	-1.85989	-1.55706
11113	CIT	citron (rho-interacting, serine/threonine kinase 21)	90.9615	79.3719	78.4458	-1.29158	-1.1882	-1.66039	0.472193	0.562094	0.166176	-0.368817	-0.328209	-0.259262	-2.84859	-1.55702
57794	SUGP1	SURP and G patch domain containing 1	99.4709	73.532	117.039	0.21765	-1.42716	0.0882426	-1.11886	-1.3362	-1.3362	-0.512066	-0.441803	0	-1.33892	-1.55657
6687	SPG7	spastic paraplegia 7 (pure and complicated autosomal recessive)	101.028	96.3451	102.533	0.493839	-0.493694	-0.569008	0.0753132	0.0885743	0	-0.398282	-0.351574	-0.289064	-1.0627	-1.55654
1844	DUSP2	dual specificity phosphatase 2	102.852	92.8255	112.901	0.817295	-0.637708	-0.0992401	-0.325378	-0.389492	-0.00782919	-0.916535	-0.762539	-0.27988	-0.736948	-1.55424
23463	ICMT	isoprenylcysteine carboxyl methyltransferase	97.0542	71.9413	109.106	-0.210962	-1.49225	-0.271192	-0.741876	-0.886419	-0.203746	-0.0960756	-0.11193	0	-1.76344	-1.55248
115019	SLC26A9	solute carrier family 26, member 9	91.2554	80.97	78.2827	-1.23946	-1.12281	-1.66778	0.447837	0.533035	0.0333777	-0.199623	-0.194041	-0.194041	-2.79059	-1.55114
28968	SLC6A16	solute carrier family 6, member 16	109.729	119.169	116.114	2.03708	0.44021	0.0463151	-0.592605	-0.708323	-0.55376	-1.41001	-1.15385	-1.14369	0.486525	-1.55056
10732	TCFL5	transcription factor-like 5 (basic helix-loop-helix)	104.821	104.34	110.295	1.16647	-0.166545	-0.217339	0.0507939	0.0593201	0.0227513	-1.20393	-0.990442	-0.990442	-0.383884	-1.55036
3746	KCNC1	potassium voltage-gated channel, Shaw-related subfamily, member 1	101.444	84.1926	115.274	0.567655	-0.990948	0.00825333	-0.447798	-0.535553	-0.291901	-1.06265	-0.878409	0	-0.982694	-1.55035
784	CACNB3	calcium channel, voltage-dependent, beta 3 subunit	105.43	93.501	122.489	1.27463	-0.610068	0.335174	-0.417302	-0.499168	-0.0230845	0.757977	0.565318	0.565318	-0.274894	-1.54952
197258	FUK	fucokinase	103.424	98.4375	110.215	0.918785	-0.408079	-0.22093	-0.187149	-0.224571	-0.114131	-1.13971	-0.939517	-0.223893	-0.629009	-1.54779
1212	CLTB	clathrin, light chain B	100.442	98.7846	98.2379	0.389897	-0.393876	-0.763627	0.409682	0.487512	0.487512	-0.706234	-0.595774	-0.218755	-1.1575	-1.5474
3070	HELLS	helicase, lymphoid-specific	99.9351	90.3207	103.909	0.299991	-0.740199	-0.506655	-0.233544	-0.279926	-0.424217	-0.806646	-0.6754	-0.0170459	-1.24685	-1.54685
84061	MAGT1	magnesium transporter 1	97.2869	96.0878	88.3353	-0.1697	-0.504224	-1.21231	0.708084	0.843537	0.0491333	-0.369171	-0.32849	-0.0600164	-1.71653	-1.54683
25822	DNAJB5	DnaJ (Hsp40) homolog, subfamily B, member 5	100.943	96.8151	102.002	0.478716	-0.474465	-0.593067	-0.319944	-0.383009	-0.179441	-1.11767	-0.922033	-0.09651	-1.06753	-1.54625
114112	TXNRD3	thioredoxin reductase 3	101.494	102.212	99.2883	0.576448	-0.25362	-0.716033	0.462413	0.550426	0.284258	-1.22781	-1.00938	-1.00938	-0.969653	-1.5461
1613	DAPK3	death-associated protein kinase 3	103.422	105.273	104.095	0.918389	-0.128389	-0.498268	0.369878	0.440022	0	-1.41666	-1.15913	-0.531365	-0.626657	-1.54505
23552	CDK20	cyclin-dependent kinase 20	100.365	95.5353	100.976	0.376303	-0.526832	-0.639573	0.112741	0.13323	-0.0799699	-1.01588	-0.841315	-0.732945	-1.16641	-1.54271
6811	STX5	syntaxin 5	104.048	117.919	95.1804	1.02952	0.389044	-0.902162	0.427803	0.509132	0.390346	-2.41901	-1.95398	-1.15053	-0.513118	-1.54264
54856	GON4L	gon-4-like (C. elegans)	100.854	91.6572	106.4	0.46302	-0.685513	-0.39383	0.244427	0.290344	0.290344	-0.937927	-0.779503	-0.762555	-1.07934	-1.54236
10298	PAK4	p21 protein (Cdc42/Rac)-activated kinase 4	95.4506	83.7641	92.3816	-0.495378	-1.00848	-1.02897	0.0204922	0.023167	0.023167	-0.533594	-0.458874	0.0348516	-2.03745	-1.54207
253512	SLC25A30	solute carrier family 25, member 30	104.09	96.1136	115.06	1.0369	-0.503166	-0.00140722	-0.501758	-0.599933	0	-1.03831	-0.859106	-0.859106	-0.504573	-1.54148
55790	CSGALNACT1	chondroitin sulfate N-acetylgalactosaminyltransferase 1	101.305	90.224	109.491	0.542986	-0.744155	-0.253771	-0.217662	-0.260976	0	-1.40206	-1.14755	-0.29662	-0.997926	-1.54091
3156	HMGCR	3-hydroxy-3-methylglutaryl-CoA reductase	93.0033	74.4769	91.249	-0.929451	-1.38849	-1.08029	-0.308205	-0.369004	-0.278624	-0.150836	-0.155354	-0.233206	-2.46878	-1.53933
4152	MBD1	methyl-CpG binding domain protein 1	103.468	87.5	120.471	0.926504	-0.855617	0.243743	-0.08169	-0.0987472	0	-0.729365	-0.614117	-0.115027	-0.611874	-1.53838
6541	SLC7A1	solute carrier family 7 (cationic amino acid transporter, y+ system), member 1	101.898	104.38	99.0919	0.648093	-0.164936	-0.724934	0.559999	0.666855	0.666855	-1.37303	-1.12453	-1.00278	-0.88987	-1.53796
6721	SREBF2	sterol regulatory element binding transcription factor 2	96.9598	87.0012	95.4703	-0.227716	-0.876028	-0.889023	-0.00241719	-0.00416631	-0.00416631	-1.16754	-0.961581	-0.961581	-1.76505	-1.53733
81931	ZNF93	zinc finger protein 93	99.7406	90.2642	103.412	0.265492	-0.742511	-0.529189	-0.0269671	-0.0334569	0	-0.794681	-0.665911	-0.665911	-1.2717	-1.53719
1390	CREM	cAMP responsive element modulator	99.3399	101.362	91.8319	0.194426	-0.288421	-1.05388	0.622088	0.740935	0.703398	-0.875996	-0.730392	-0.348812	-1.3423	-1.53673
25780	RASGRP3	RAS guanyl releasing protein 3 (calcium and DAG-regulated)	103.565	98.7106	110.829	0.943853	-0.396902	-0.193115	-0.2219	-0.266032	-0.244421	-0.188595	-0.185296	-0.185296	-0.590017	-1.53387
148229	ATP8B3	ATPase, aminophospholipid transporter, class I, type 8B, member 3	100.228	101.269	95.4601	0.351988	-0.292225	-0.889487	0.258135	0.3067	0	-1.24147	-1.02021	-0.743525	-1.18171	-1.5337
3702	ITK	IL2-inducible T-cell kinase	99.0535	99.6065	92.3694	0.143623	-0.360245	-1.02953	0.669281	0.79724	0.79724	-1.17315	-0.966029	-0.885796	-1.38977	-1.53339
10557	RPP38	ribonuclease P/MRP 38kDa subunit	100.962	92.3544	106.399	0.482141	-0.656985	-0.393848	-0.569656	-0.680942	-0.031626	-0.875989	-0.730387	-0.557383	-1.05083	-1.53297
57615	ZNF492	zinc finger protein 492	94.5088	85.3673	87.496	-0.662417	-0.94288	-1.25033	0.129999	0.153821	0.0355355	0.0872061	0.0334091	0	-2.19321	-1.5308
118788	PIK3AP1	phosphoinositide-3-kinase adaptor protein 1	98.1775	88.636	98.9217	-0.0117323	-0.809135	-0.732645	-0.0764901	-0.0925432	0.13463	-0.720913	-0.607414	-0.564168	-1.54178	-1.53005
29980	DONSON	downstream neighbor of SON	95.7566	93.8314	84.7727	-0.441115	-0.596549	-1.37373	0.777177	0.925972	0.769695	-0.780435	-0.654615	-0.654615	-1.97027	-1.52916
2998	GYS2	glycogen synthase 2 (liver)	102.694	107.186	99.871	0.789388	-0.0501082	-0.689633	0.639525	0.761739	0.634041	-1.47902	-1.20858	-0.944736	-0.739741	-1.52913
10219	KLRG1	killer cell lectin-like receptor subfamily G, member 1	99.8517	94.7135	100.013	0.285199	-0.560456	-0.683211	0.122755	0.145178	0	-0.814975	-0.682004	-0.650212	-1.24367	-1.52887
126410	CYP4F22	cytochrome P450, family 4, subfamily F, polypeptide 22	101.053	105.768	94.7493	0.498178	-0.10812	-0.921691	0.813572	0.969395	0.899316	-0.49225	-0.426089	-0.382811	-1.02981	-1.52799
63934	ZNF667	zinc finger protein 667	99.2876	97.6837	95.147	0.185157	-0.438923	-0.903673	0.331083	0.393735	0	-1.32438	-1.08596	-0.795353	-1.3426	-1.52775
54899	PXK	PX domain containing serine/threonine kinase	100.712	92.2665	105.615	0.437748	-0.660583	-0.429368	-0.231215	-0.277146	0.0493321	-0.867116	-0.723351	-0.516545	-1.08995	-1.5277
10526	IPO8	importin 8	100.628	80.0627	116.325	0.422956	-1.15993	0.0558738	-1.10267	-1.31688	-0.260267	-0.367082	-0.326833	-0.0171086	-1.10406	-1.52701
6720	SREBF1	sterol regulatory element binding transcription factor 1	102.529	81.3274	122.65	0.760099	-1.10819	0.342446	-0.523027	-0.625309	-0.0891135	-0.409103	-0.360155	-0.304941	-0.765741	-1.52584
147948	ZNF582	zinc finger protein 582	103.41	93.592	115.033	0.91638	-0.606344	-0.00265807	-0.239906	-0.287516	-0.211988	-1.59898	-1.30371	-0.783339	-0.609002	-1.52538
123745	PLA2G4E	phospholipase A2, group IVE	103.463	111.717	98.8828	0.925735	0.135278	-0.734409	-0.629881	-0.752797	-0.466065	-1.66014	-1.35221	-0.675802	-0.599131	-1.52487
11035	RIPK3	receptor-interacting serine-threonine kinase 3	98.6537	94.79	95.3547	0.0727198	-0.557325	-0.894261	0.336935	0.400717	0.378661	-0.966981	-0.802542	-0.546644	-1.45159	-1.52431
55743	CHFR	checkpoint with forkhead and ring finger domains, E3 ubiquitin protein ligase	102.965	95.4884	111.6	0.837335	-0.52875	-0.158183	-0.370567	-0.443408	0	-1.92353	-1.56107	-1.56107	-0.686933	-1.52427
4254	KITLG	KIT ligand	105.809	91.4819	126.36	1.34177	-0.692688	0.510545	-1.1448	-1.36715	-1.15313	-0.454588	-0.396224	-0.317082	-0.182143	-1.52391
79083	MLPH	melanophilin	102.662	91.0904	114.408	0.783552	-0.708706	-0.0309629	-0.515643	-0.6165	-0.6165	-0.701087	-0.591693	0	-0.739668	-1.52322
51510	CHMP5	charged multivesicular body protein 5	106.186	83.0322	135.484	1.40872	-1.03843	0.923962	-1.90064	-2.26895	-1.73467	-2.24039	-1.81233	-0.940134	-0.114469	-1.52319
10236	HNRNPR	heterogeneous nuclear ribonucleoprotein R	99.316	84.833	106.971	0.190192	-0.964744	-0.367944	-0.354634	-0.424398	-0.424398	-0.933298	-0.775832	-0.703482	-1.33269	-1.52288
375387	LRRC33	leucine rich repeat containing 33	101.707	93.6665	108.362	0.61423	-0.603296	-0.304922	-0.298374	-0.357274	0.207457	-0.919153	-0.764615	-0.764615	-0.908219	-1.52245
81533	ITFG1	integrin alpha FG-GAP repeat containing 1	102.549	99.9691	105.978	0.76356	-0.345408	-0.412931	-0.164879	-0.198001	-0.000525741	-0.911931	-0.758889	0	-0.75834	-1.5219
25801	GCA	grancalcin, EF-hand calcium binding protein	103.365	93.0148	115.456	0.908309	-0.629962	0.0164936	-0.456075	-0.545428	-0.153977	-0.81426	-0.681437	-0.546994	-0.613468	-1.52178
6517	SLC2A4	solute carrier family 2 (facilitated glucose transporter), member 4	98.3455	92.0187	96.7137	0.0180611	-0.67072	-0.832686	0.161966	0.19196	-0.0606046	-0.850747	-0.710371	-0.53258	-1.50341	-1.52147
4256	MGP	matrix Gla protein	100.063	94.4892	101.206	0.322662	-0.569632	-0.629128	0.0675032	0.0792561	0.0792561	-0.95179	-0.790496	-0.790496	-1.19876	-1.52142
25796	PGLS	6-phosphogluconolactonase	96.3501	85.057	95.1934	-0.335854	-0.955579	-0.901569	0.771825	0.919587	0.919587	-1.07982	-0.892024	-0.707017	-1.85715	-1.52129
10636	RGS14	regulator of G-protein signaling 14	100.707	96.2824	102.117	0.436853	-0.49626	-0.58788	-0.20258	-0.242981	-0.0788871	-1.02473	-0.848338	-0.529716	-1.08414	-1.52099
9061	PAPSS1	3'-phosphoadenosine 5'-phosphosulfate synthase 1	95.6228	84.5256	92.8347	-0.464851	-0.977323	-1.00844	0.0311201	0.0358472	-0.00345478	-0.543592	-0.466803	-0.118612	-1.98577	-1.52092
3885	KRT34	keratin 34	102.657	100.043	106.367	0.78268	-0.342395	-0.395301	0.0529053	0.0618393	0.0618393	-1.17798	-0.969861	-0.898978	-0.737696	-1.52038
11062	DUS4L	dihydrouridine synthase 4-like (S. cerevisiae)	97.6051	92.137	93.7465	-0.113263	-0.66588	-0.967128	0.301248	0.358139	0.358139	-0.484494	-0.419938	-0.419938	-1.63301	-1.51974
4638	MYLK	myosin light chain kinase	104.713	110.33	105.185	1.14742	0.0785255	-0.448852	0.527378	0.627935	0.627935	-1.59628	-1.30156	-1.26764	-0.370327	-1.51775
115761	ARL11	ADP-ribosylation factor-like 11	104.405	103.364	110.277	1.09271	-0.206498	-0.218156	0.0360468	0.0417253	0.0417253	-0.368718	-0.32813	0	-0.424653	-1.51736
4625	MYH7	myosin, heavy chain 7, cardiac muscle, beta	101.451	92.4081	108.615	0.568935	-0.654788	-0.293456	-0.641633	-0.766818	-0.461977	-0.219463	-0.209774	-0.0941208	-0.948244	-1.51718
414332	LCN10	lipocalin 10	93.6066	93.9376	76.5407	-0.822447	-0.592205	-1.74671	1.15451	1.37617	0.595759	-0.924265	-0.768669	-0.351776	-2.33892	-1.51647
51285	RASL12	RAS-like, family 12	95.9092	80.7547	97.46	-0.414056	-1.13162	-0.798872	-0.332747	-0.398285	-0.0854283	-0.476344	-0.413476	-0.268428	-1.93049	-1.51643
5270	SERPINE2	serpin peptidase inhibitor, clade E (nexin, plasminogen activator inhibitor type 1), member 2	97.5499	90.7792	94.8478	-0.123056	-0.721438	-0.917231	0.25673	0.305023	0.305023	-1.69057	-1.37634	-0.82873	-1.63867	-1.51561
29803	REPIN1	replication initiator 1	98.015	83.2971	103.43	-0.0405614	-1.02759	-0.528363	0.835144	0.995132	0	0.00540889	-0.0314545	0	-1.55595	-1.51539
57505	AARS2	alanyl-tRNA synthetase 2, mitochondrial	95.2421	80.9951	94.6653	-0.532372	-1.12178	-0.925496	-0.199513	-0.239322	-0.0722897	0.156112	0.0880506	0	-2.04728	-1.51491
284406	ZFP82	ZFP82 zinc finger protein	95.2299	78.8289	96.5772	-0.534534	-1.21042	-0.838872	0.0199861	0.0225632	0	-0.822067	-0.687628	-0.46401	-2.04929	-1.51476
10923	SUB1	SUB1 homolog (S. cerevisiae)	109.389	110.489	123.431	1.97666	0.085024	0.377846	-0.292822	-0.35065	-0.0279387	-1.38665	-1.13534	-1.04004	0.46287	-1.51379
83732	RIOK1	RIO kinase 1 (yeast)	100.217	102.427	94.8141	0.350018	-0.244831	-0.918755	0.673924	0.802781	0.685525	-1.26877	-1.04186	-0.536666	-1.16359	-1.5136
4430	MYO1B	myosin IB	108.624	113.233	117.968	1.84114	0.197332	0.130314	0.0670182	0.0786774	0	-2.06323	-1.67185	-1.16274	0.327646	-1.5135
5817	PVR	poliovirus receptor	103.722	98.485	112.105	0.971716	-0.406134	-0.135319	-0.393063	-0.470248	-0.171795	-1.26971	-1.0426	-1.0426	-0.541453	-1.51317
80108	ZFP2	ZFP2 zinc finger protein	100.784	92.0066	106.457	0.45062	-0.671215	-0.391239	-0.346842	-0.415101	-0.222639	-0.64673	-0.548589	-0.45481	-1.06245	-1.51307
4601	MXI1	MAX interactor 1, dimerization protein	99.3132	75.8914	115.252	0.189686	-1.33061	0.00727953	-0.361499	-0.432589	0	-0.20785	-0.200565	0	-1.32334	-1.51302
5580	PRKCD	protein kinase C, delta	102.533	97.1314	108.677	0.760693	-0.461522	-0.290629	-0.170893	-0.205176	0.183592	-1.05132	-0.869423	-0.542934	-0.752151	-1.51284
22808	MRAS	muscle RAS oncogene homolog	101.233	95.6134	104.984	0.530152	-0.523635	-0.457978	0.16923	0.200627	0	-0.863824	-0.720741	-0.523121	-0.981613	-1.51176
23043	TNIK	TRAF2 and NCK interacting kinase	108.846	114.183	118.02	1.88039	0.236192	0.132691	0.1035	0.122205	0.0397863	-1.7477	-1.42164	-1.37191	0.368883	-1.51151
53834	FGFRL1	fibroblast growth factor receptor-like 1	94.7021	86.5281	87.6404	-0.628137	-0.895385	-1.24379	0.348409	0.414407	0.0745159	-0.615657	-0.523948	-0.636294	-2.13918	-1.51104
9435	CHST2	carbohydrate (N-acetylglucosamine-6-O) sulfotransferase 2	101.763	93.6876	108.83	0.624216	-0.602433	-0.283686	0.180024	0.213505	0.213505	-0.806192	-0.675039	-0.623287	-0.886119	-1.51034
9486	CHST10	carbohydrate sulfotransferase 10	100.669	108.58	91.1003	0.430117	0.00691362	-1.08702	0.90049	1.0731	1.0731	-1.61312	-1.31492	-0.751887	-1.08011	-1.51023
23765	IL17RA	interleukin 17 receptor A	96.0792	97.4504	83.2096	-0.383902	-0.448467	-1.44455	0.497697	0.592523	0.0997771	-1.99637	-1.61883	-1.22405	-1.89302	-1.50911
8527	DGKD	diacylglycerol kinase, delta 130kDa	96.7938	99.8212	83.8907	-0.257163	-0.351458	-1.41369	1.06223	1.26607	1.1255	-1.15653	-0.952849	-0.907822	-1.76515	-1.50799
161253	REM2	RAS (RAD and GEM)-like GTP binding 2	96.7661	84.1315	97.9585	-0.262074	-0.993449	-0.776286	-0.217267	-0.260504	0	0.165876	0.0957926	0.0764837	-1.76973	-1.50766
3911	LAMA5	laminin, alpha 5	108.394	108.603	121.386	1.80023	0.00786466	0.285185	-1.31364	-1.56859	-1.51824	-1.51505	-1.23715	-1.23715	0.29305	-1.50718
10055	SAE1	SUMO1 activating enzyme subunit 1	104.04	86.3098	124.479	1.02807	-0.904318	0.425341	0.124307	0.14703	0	-0.703764	-0.593816	-0.435344	-0.478977	-1.50705
55773	TBC1D23	TBC1 domain family, member 23	109.071	103.995	128.206	1.92029	-0.180672	0.594227	-0.271686	-0.325433	-0.0189204	-1.48896	-1.21646	-1.21646	0.413556	-1.50673
80235	PIGZ	phosphatidylinositol glycan anchor biosynthesis, class Z	101.153	103.879	97.3252	0.515955	-0.185425	-0.804979	0.225647	0.267939	0.267939	-1.32093	-1.08322	-0.734727	-0.990403	-1.50636
54331	GNG2	guanine nucleotide binding protein (G protein), gamma 2	103.65	84.0205	125.04	0.958785	-0.99799	0.450738	-1.20496	-1.43892	-1.29704	-0.131903	-0.140341	0	-0.547252	-1.50604
256051	ZNF549	zinc finger protein 549	101.721	102.317	100.978	0.616704	-0.249336	-0.639453	0.359708	0.427888	0.408644	-1.93589	-1.57087	-1.32964	-0.88879	-1.50549
4151	MB	myoglobin	101.587	98.8326	103.615	0.593054	-0.391913	-0.519978	0.215351	0.255655	0.174871	-0.468155	-0.406982	-0.340406	-0.911891	-1.50494
427	ASAH1	N-acylsphingosine amidohydrolase (acid ceramidase) 1	96.8218	85.7496	96.7825	-0.252184	-0.927239	-0.829571	-0.0976677	-0.11781	-0.164715	-0.577387	-0.493601	-0.333286	-1.75681	-1.50463
10217	CTDSPL	CTD (carboxy-terminal domain, RNA polymerase II, polypeptide A) small phosphatase-like	99.3424	89.017	103.701	0.194864	-0.793546	-0.516118	-0.45659	-0.546042	0	-0.308744	-0.280572	-0.00266416	-1.30966	-1.50453
57605	PITPNM2	phosphatidylinositol transfer protein, membrane-associated 2	94.5425	92.1898	82.0467	-0.656444	-0.663722	-1.49724	0.833515	0.99319	0.858626	-0.684728	-0.57872	0	-2.16096	-1.50452
260434	PYDC1	PYD (pyrin domain) containing 1	94.3977	88.5784	84.7469	-0.682134	-0.81149	-1.37489	0.563405	0.670919	0.670919	-1.63979	-1.33607	-0.434186	-2.18638	-1.50425
92949	ADAMTSL1	ADAMTS-like 1	105.638	105.229	113.714	1.31146	-0.130172	-0.0624299	0.25048	0.297567	0	-1.39516	-1.14208	-0.718162	-0.192602	-1.50406
3191	HNRNPL	heterogeneous nuclear ribonucleoprotein L	96.877	87.3193	95.6105	-0.242402	-0.863009	-0.88267	0.0196612	0.0221756	0.00395924	-0.640268	-0.543465	-0.530549	-1.74568	-1.50328
81858	SHARPIN	SHANK-associated RH domain interactor	97.1805	95.5818	89.3435	-0.188573	-0.524925	-1.16663	-0.0724932	-0.0877744	0	-0.59058	-0.504063	0	-1.69155	-1.50298
3992	FADS1	fatty acid desaturase 1	95.1697	72.2026	102.626	-0.545207	-1.48155	-0.564823	-1.13833	-1.35943	-0.359998	0.0912729	0.036634	0	-2.04637	-1.50117
7184	HSP90B1	heat shock protein 90kDa beta (Grp94), member 1	97.6257	89.5928	96.5424	-0.10961	-0.769986	-0.840447	-0.168436	-0.202244	-0.202244	-0.49194	-0.425843	-0.148253	-1.61043	-1.50082
1524	CX3CR1	chemokine (C-X3-C motif) receptor 1	96.1474	77.5439	101.648	-0.371799	-1.263	-0.60914	-0.653857	-0.781404	0	-0.612821	-0.5217	-0.288783	-1.87214	-1.50034
2319	FLOT2	flotillin 2	100.36	83.488	112.793	0.375272	-1.01978	-0.10413	-0.91565	-1.09375	-0.879919	-0.462806	-0.40274	-0.163861	-1.12391	-1.49918
3899	AFF3	AF4/FMR2 family, member 3	106.65	96.8201	125.4	1.49104	-0.474258	0.467086	-1.08399	-1.29459	-0.895056	-0.327468	-0.29542	-0.29542	-0.00717201	-1.49821
2906	GRIN2D	glutamate receptor, ionotropic, N-methyl D-aspartate 2D	104.348	109.701	104.769	1.08268	0.0527859	-0.467691	0.691463	0.823706	0.823706	-1.44766	-1.18371	-0.904395	-0.414905	-1.49758
137964	AGPAT6	1-acylglycerol-3-phosphate O-acyltransferase 6 (lysophosphatidic acid acyltransferase, zeta)	99.3437	87.1915	105.519	0.195099	-0.868239	-0.433745	-0.291991	-0.349659	-0.0965364	-0.628844	-0.534406	0	-1.30198	-1.49708
6839	SUV39H1	suppressor of variegation 3-9 homolog 1 (Drosophila)	97.9953	83.6389	103.455	-0.0440517	-1.01361	-0.527244	-0.486361	-0.581562	-0.210301	-0.483193	-0.418907	-0.355121	-1.54085	-1.4968
79094	CHAC1	ChaC, cation transport regulator homolog 1 (E. coli)	102.602	85.8214	119.581	0.772963	-0.924301	0.20342	-1.11727	-1.33431	-0.131713	-0.569543	-0.487381	-0.00559934	-0.720881	-1.49384
80333	KCNIP4	Kv channel interacting protein 4	100.15	109.79	88.339	0.338075	0.0564445	-1.21214	0.0458831	0.0534611	0.0355144	-1.22959	-1.01079	-0.431722	-1.1557	-1.49377
5604	MAP2K1	mitogen-activated protein kinase kinase 1	98.2323	88.7294	99.8551	-0.00202832	-0.805313	-0.690352	-0.114961	-0.138443	-0.281624	-0.688324	-0.581572	-0.232061	-1.49567	-1.49364
1455	CSNK1G2	casein kinase 1, gamma 2	103.735	98.9938	112.126	0.9739	-0.385317	-0.13437	-0.250947	-0.300689	-0.300689	-1.10827	-0.914581	-0.733541	-0.519687	-1.49359
4795	NFKBIL1	nuclear factor of kappa light polypeptide gene enhancer in B-cells inhibitor-like 1	100.532	89.3191	108.402	0.405942	-0.781182	-0.303102	-0.478081	-0.571683	-0.571683	-0.709044	-0.598002	-0.0810492	-1.08428	-1.49023
147912	SIX5	SIX homeobox 5	106.169	107.741	113.837	1.40571	-0.0273875	-0.0568245	0.0294371	0.0338392	0.0338392	-0.800146	-0.670245	0	-0.084212	-1.48992
8675	STX16	syntaxin 16	95.2641	62.9246	111.631	-0.528471	-1.86119	-0.156817	-0.0450824	-0.0550704	0	-0.116163	-0.127859	-0.127859	-2.01801	-1.48953
55247	NEIL3	nei endonuclease VIII-like 3 (E. coli)	94.4767	85.981	87.7301	-0.668122	-0.917771	-1.23973	-0.0411209	-0.0503439	0	-0.655554	-0.555586	-0.111806	-2.1575	-1.48938
54097	FAM3B	family with sequence similarity 3, member B	100.863	97.8872	102.003	0.46452	-0.430596	-0.593024	-0.533197	-0.637443	-0.637443	0.943859	0.71272	0	-1.02362	-1.48814
55210	ATAD3A	ATPase family, AAA domain containing 3A	99.175	89.4966	102.996	0.165177	-0.773919	-0.548053	-0.433819	-0.518875	0	-0.75664	-0.635745	0	-1.32197	-1.48715
10195	ALG3	asparagine-linked glycosylation 3, alpha-1,3- mannosyltransferase homolog (S. cerevisiae)	94.9378	82.2385	92.9646	-0.586335	-1.07091	-1.00255	-0.0683523	-0.0828339	0	-0.0421413	-0.069161	0	-2.07346	-1.48713
7545	ZIC1	Zic family member 1	99.8915	105.877	91.0115	0.29225	-0.103686	-1.09105	-0.132385	-0.159232	0	-0.538176	-0.462508	-0.184634	-1.19474	-1.48699
51132	RLIM	ring finger protein, LIM domain interacting	95.0254	83.9521	91.7641	-0.570796	-1.00079	-1.05695	0.0132887	0.0145724	0.0122068	-0.486151	-0.421253	-0.172039	-2.05774	-1.48694
54629	FAM63B	family with sequence similarity 63, member B	99.8811	103.364	93.267	0.290408	-0.206489	-0.988853	0.399149	0.474945	0.474945	-1.34975	-1.10607	-1.10607	-1.19534	-1.48575
873	CBR1	carbonyl reductase 1	109.77	108.031	127.773	2.04428	-0.0155212	0.574572	-1.37504	-1.64186	-1.43128	-1.42369	-1.1647	-0.478433	0.559051	-1.48523
64787	EPS8L2	EPS8-like 2	91.3643	79.5198	81.4745	-1.22014	-1.18215	-1.52316	-0.287698	-0.344536	0	0.490327	0.353077	0.353077	-2.70531	-1.48517
1690	COCH	coagulation factor C homolog, cochlin (Limulus polyphemus)	102.55	86.5427	118.927	0.763814	-0.894788	0.173772	-0.413203	-0.494278	0	-0.207025	-0.199911	0	-0.721016	-1.48483
340371	NRBP2	nuclear receptor binding protein 2	87.9732	73.2681	73.862	-1.82159	-1.43795	-1.86808	0.430129	0.511907	-0.329658	-0.0464929	-0.0726117	0.0601768	-3.30604	-1.48445
4752	NEK3	NIMA-related kinase 3	96.7533	91.8012	91.4949	-0.26434	-0.679623	-1.06915	0.389525	0.463462	0	-0.804807	-0.673941	-0.74038	-1.74877	-1.48443
4436	MSH2	mutS homolog 2, colon cancer, nonpolyposis type 1 (E. coli)	103.866	97.3098	114.363	0.997097	-0.45422	-0.0330208	-0.421199	-0.503817	-0.0523937	-1.8841	-1.5298	-0.528848	-0.48724	-1.48434
27019	DNAI1	dynein, axonemal, intermediate chain 1	94.7504	89.0065	86.1985	-0.61957	-0.793973	-1.30912	1.59696	1.90407	0.849189	-0.510995	-0.440953	0	-2.10309	-1.48352
4035	LRP1	low density lipoprotein receptor-related protein 1	98.7475	77.1228	112.585	0.0893626	-1.28023	-0.113551	-1.23499	-1.47476	-0.655545	-0.897632	-0.747549	-0.747549	-1.39378	-1.48314
5146	PDE6C	phosphodiesterase 6C, cGMP-specific, cone, alpha prime	105.025	98.1733	118.151	1.20276	-0.418889	0.138619	-0.527668	-0.630846	-0.630846	-1.06414	-0.879589	-0.47903	-0.280271	-1.48303
4600	MX2	myxovirus (influenza virus) resistance 2 (mouse)	101.912	98.47	105.705	0.650631	-0.406748	-0.425281	-0.313017	-0.374745	0	-1.07591	-0.888923	-0.805233	-0.832029	-1.48266
3770	KCNJ14	potassium inwardly-rectifying channel, subfamily J, member 14	102.728	95.5329	111.568	0.795348	-0.52693	-0.159657	-0.438234	-0.524142	0	-1.12555	-0.928285	-0.474828	-0.686587	-1.48194
5868	RAB5A	RAB5A, member RAS oncogene family	93.4879	80.5126	88.9665	-0.843489	-1.14153	-1.18371	0.164435	0.194906	0	-0.340219	-0.305531	-0.219557	-2.32523	-1.48175
7253	TSHR	thyroid stimulating hormone receptor	93.7748	78.6207	91.8085	-0.792612	-1.21894	-1.05494	0.14404	0.170573	0.167464	-0.00081051	-0.0363864	0	-2.27388	-1.48127
84448	ABLIM2	actin binding LIM protein family, member 2	104.513	97.0396	117.216	1.11186	-0.465277	0.0962651	0.149047	0.176547	0.0197822	-1.0156	-0.841093	-0.603834	-0.369012	-1.48087
10924	SMPDL3A	sphingomyelin phosphodiesterase, acid-like 3A	104.519	98.4543	115.967	1.11295	-0.40739	0.0396757	-0.822754	-0.982915	-0.652878	-1.07327	-0.886827	-0.886827	-0.367714	-1.48066
51095	TRNT1	tRNA nucleotidyl transferase, CCA-adding, 1	99.0983	90.2291	102.182	0.151577	-0.74395	-0.584904	-0.159045	-0.19104	0	0.150448	0.083559	0	-1.32885	-1.48043
5143	PDE4C	phosphodiesterase 4C, cAMP-specific	102.564	98.0916	108.651	0.766251	-0.42223	-0.291825	-0.610752	-0.729974	-0.126825	-1.11107	-0.9168	-0.406235	-0.714055	-1.48031
23762	OSBP2	oxysterol binding protein 2	94.3617	77.8094	94.8808	-0.68851	-1.25213	-0.915734	-0.510438	-0.610289	-0.423821	-0.249762	-0.2338	0	-2.16787	-1.47936
55811	ADCY10	adenylate cyclase 10 (soluble)	94.1377	75.8621	95.7641	-0.728248	-1.33182	-0.875711	0.316299	0.376096	0.00371071	-0.249506	-0.233597	0	-2.20753	-1.47928
5423	POLB	polymerase (DNA directed), beta	95.7614	91.0864	88.3806	-0.440254	-0.708869	-1.21025	0.319861	0.380346	0	0.716407	0.532354	0.269131	-1.91912	-1.47887
83596	BCL2L12	BCL2-like 12 (proline rich)	99.0342	105.616	88.0734	0.140198	-0.114338	-1.22417	1.10984	1.32287	0.667292	-0.991775	-0.822203	-0.822203	-1.33851	-1.47871
4942	OAT	ornithine aminotransferase	96.0676	83.5356	96.4072	-0.385951	-1.01783	-0.846575	0.443849	0.528277	0	0.274275	0.181752	0	-1.86441	-1.47846
201475	RAB12	RAB12, member RAS oncogene family	95.9551	88.9037	91.1535	-0.405905	-0.79818	-1.08461	-0.156797	-0.188358	-0.188358	0.331795	0.227364	0.227364	-1.88279	-1.47689
51474	LIMA1	LIM domain and actin binding 1	101.555	88.8752	113.13	0.587243	-0.799346	-0.0888782	-0.438808	-0.524827	-0.524827	-0.996913	-0.826278	-0.727485	-0.888224	-1.47547
1528	CYB5A	cytochrome b5 type A (microsomal)	96.9114	82.6939	100.545	-0.236292	-1.05227	-0.659101	-0.393169	-0.470375	0	-0.422809	-0.371024	-0.371024	-1.71137	-1.47508
2263	FGFR2	fibroblast growth factor receptor 2	96.329	99.0258	83.5396	-0.339586	-0.384005	-1.42959	1.04559	1.24622	0.628416	-1.09001	-0.9001	-0.481751	-1.8136	-1.47401
26958	COPG2	coatomer protein complex, subunit gamma 2	103.576	104.316	107.149	0.945715	-0.167525	-0.359861	0.256561	0.304822	0.304822	-1.30558	-1.07104	0	-0.527386	-1.4731
3600	IL15	interleukin 15	103.334	95.2989	114.349	0.902863	-0.536503	-0.0336595	-0.502843	-0.601227	-0.200242	-0.936522	-0.778389	-0.186082	-0.570162	-1.47302
10621	POLR3F	polymerase (RNA) III (DNA directed) polypeptide F, 39 kDa	94.2265	81.2037	91.449	-0.712496	-1.11325	-1.07123	-0.0260209	-0.0323281	0	-0.358732	-0.320212	-0.24546	-2.18448	-1.47198
4580	MTX1	metaxin 1	97.9899	88.5333	99.5652	-0.0450175	-0.813338	-0.703489	0.08627	0.101647	0.101647	0.0803533	0.027975	0	-1.51683	-1.47181
140432	RNF113B	ring finger protein 113B	101.143	98.9546	102.542	0.514307	-0.38692	-0.56862	0.1817	0.215505	0	-1.64816	-1.34271	-0.525993	-0.95554	-1.46985
3059	HCLS1	hematopoietic cell-specific Lyn substrate 1	103.204	88.8772	119.713	0.879811	-0.799265	0.209378	0.0408963	0.0475113	0.0475113	-0.919869	-0.765183	-0.765183	-0.589888	-1.4697
8556	CDC14A	CDC14 cell division cycle 14 homolog A (S. cerevisiae)	106.211	112.277	110.387	1.41302	0.158194	-0.213149	0.423892	0.504466	0.213753	-1.62617	-1.32527	-1.32527	-0.0549547	-1.46797
7130	TNFAIP6	tumor necrosis factor, alpha-induced protein 6	105.8	97.3871	122.24	1.34019	-0.451057	0.323897	-0.774954	-0.925885	-0.799442	-2.87598	-2.31634	-1.66917	-0.12716	-1.46735
64802	NMNAT1	nicotinamide nucleotide adenylyltransferase 1	98.6846	91.3072	99.9143	0.078199	-0.699835	-0.687671	-0.373593	-0.447018	-0.162574	-0.649504	-0.550788	0	-1.38751	-1.46571
29916	SNX11	sorting nexin 11	100.541	97.9614	101.173	0.407517	-0.427558	-0.630628	-0.259235	-0.310577	0	-0.211574	-0.203518	0	-1.05819	-1.4657
25893	TRIM58	tripartite motif containing 58	99.1406	91.2181	101.785	0.159079	-0.703479	-0.60293	0.0577996	0.0676788	0	-0.980382	-0.813169	-0.600657	-1.30641	-1.46549
113251	LARP4	La ribonucleoprotein domain family, member 4	102.142	101.663	104.118	0.691375	-0.276105	-0.497181	-0.178165	-0.213852	0	-1.46043	-1.19384	-1.0594	-0.773287	-1.46466
2720	GLB1	galactosidase, beta 1	97.6347	91.8249	95.3648	-0.10802	-0.678653	-0.893805	0.215152	0.255417	0	-0.231463	-0.21929	0	-1.57246	-1.46444
9955	HS3ST3A1	heparan sulfate (glucosamine) 3-O-sulfotransferase 3A1	107.622	113.005	115.353	1.66327	0.187992	0.0118596	0.548407	0.653026	0.653026	-0.600388	-0.511841	-0.511841	0.199851	-1.46342
5636	PRPSAP2	phosphoribosyl pyrophosphate synthetase-associated protein 2	105.871	105.034	115.709	1.35282	-0.138148	0.0279539	-0.166102	-0.199459	-0.199459	-1.32487	-1.08634	-0.290736	-0.110194	-1.46302
138639	PTPDC1	protein tyrosine phosphatase domain containing 1	104.115	100.76	112.699	1.04134	-0.313046	-0.108426	-0.20462	-0.245416	0	-1.25784	-1.03319	0	-0.421473	-1.46281
1024	CDK8	cyclin-dependent kinase 8	101.548	101.791	101.722	0.586102	-0.270875	-0.605773	0.334898	0.398287	0.280078	-1.19188	-0.980879	-0.980879	-0.876648	-1.46275
9425	CDYL	chromodomain protein, Y-like	102.329	96.531	109.536	0.724505	-0.486086	-0.251703	1.14947	1.37015	1.14406	0.070881	0.0204636	0.0204636	-0.737789	-1.46229
8614	STC2	stanniocalcin 2	106.549	121.607	103.431	1.47301	0.539958	-0.528342	-0.0267827	-0.033237	0	-0.734848	-0.618465	-0.0526062	0.0116154	-1.4614
8986	RPS6KA4	ribosomal protein S6 kinase, 90kDa, polypeptide 4	96.0287	91.3846	89.5547	-0.392847	-0.696666	-1.15706	0.46039	0.548012	0.548012	-0.764209	-0.641748	-0.453749	-1.85372	-1.46088
706	TSPO	translocator protein (18kDa)	97.9408	89.9569	98.3333	-0.0537301	-0.755086	-0.759303	0.0597362	0.0699893	0	-0.595739	-0.508154	-0.178323	-1.51439	-1.46066
66002	CYP4F12	cytochrome P450, family 4, subfamily F, polypeptide 12	100.504	94.88	103.924	0.400832	-0.553645	-0.506016	-0.141392	-0.169978	-0.169978	-0.813085	-0.680505	-0.553516	-1.05966	-1.46049
84557	MAP1LC3A	microtubule-associated protein 1 light chain 3 alpha	99.7591	94.3777	101.464	0.268777	-0.574197	-0.61747	0.384984	0.458045	0.284552	-0.414226	-0.364218	0	-1.19167	-1.46044
7041	TGFB1I1	transforming growth factor beta 1 induced transcript 1	98.8616	95.678	96.7882	0.1096	-0.520991	-0.82931	0.308319	0.366575	0.107204	-0.93891	-0.780282	-0.732319	-1.3503	-1.4599
3699	ITIH3	inter-alpha-trypsin inhibitor heavy chain 3	108.56	107.769	123.832	1.82964	-0.0262628	0.396007	-0.42227	-0.505095	-0.356813	-1.43363	-1.17259	-1.02184	0.369744	-1.4599
92856	IMP4	IMP4, U3 small nucleolar ribonucleoprotein, homolog (yeast)	97.6542	91.1162	96.1963	-0.104552	-0.707648	-0.856129	0.148481	0.175871	0	-1.11411	-0.919215	-0.424633	-1.56378	-1.45922
51015	ISOC1	isochorismatase domain containing 1	103.228	99.4325	110.528	0.883937	-0.367366	-0.206771	-1.28348	-1.53261	-1.06705	0.0797409	0.0274894	0.0274894	-0.574137	-1.45807
5707	PSMD1	proteasome (prosome, macropain) 26S subunit, non-ATPase, 1	75.2485	41.1992	53.5996	-4.07846	-2.75014	-2.78616	0.036015	0.0416874	0.0416874	1.02192	0.774621	0.42987	-5.5363	-1.45784
58496	LY6G5B	lymphocyte antigen 6 complex, locus G5B	92.4005	84.4311	81.7038	-1.03636	-0.98119	-1.51278	0.531586	0.632956	0.632956	-0.476418	-0.413535	-0.241065	-2.49397	-1.45761
149420	PDIK1L	PDLIM1 interacting kinase 1 like	94.7838	81.951	93.2839	-0.613644	-1.08267	-0.988087	-0.0945817	-0.114128	-0.114128	-0.374444	-0.332671	-0.171834	-2.07076	-1.45711
51755	CDK12	cyclin-dependent kinase 12	100.262	104.382	94.4808	0.35804	-0.164822	-0.933856	0.769034	0.916257	1.07578	-1.2919	-1.06019	-0.635174	-1.09868	-1.45672
55350	VNN3	vanin 3	105.854	101.514	118.991	1.3497	-0.282192	0.176663	0.12282	0.145255	0.0771456	-1.17304	-0.965941	-0.814391	-0.105528	-1.45523
53917	RAB24	RAB24, member RAS oncogene family	96.3158	85.794	95.8742	-0.34194	-0.925421	-0.870724	-0.342453	-0.409865	-0.213985	-0.565572	-0.484232	0	-1.79614	-1.4542
6332	SCN7A	sodium channel, voltage-gated, type VII, alpha subunit	104.898	103.919	113.11	1.18026	-0.183793	-0.0897802	-0.188312	-0.225959	0	-0.329633	-0.297136	0	-0.273573	-1.45383
79642	ARSJ	arylsulfatase family, member J	96.9006	88.3278	95.9583	-0.238214	-0.821744	-0.866914	0.0451698	0.05261	0	0.409973	0.289357	0	-1.68866	-1.45044
5998	RGS3	regulator of G-protein signaling 3	92.112	75.2716	89.0087	-1.08752	-1.35598	-1.18179	-0.350839	-0.41987	0	0.465468	0.333364	0.333364	-2.53777	-1.45026
392399	LCN9	lipocalin 9	100.941	92.8462	107.702	0.478426	-0.636863	-0.334813	-0.30205	-0.36166	-0.0838616	-0.81324	-0.680628	-0.384714	-0.971676	-1.4501
127943	FCRLB	Fc receptor-like B	101.893	105.809	99.7238	0.647331	-0.106466	-0.6963	0.793011	0.944864	0.789916	-1.24749	-1.02498	-0.515382	-0.802767	-1.4501
10253	SPRY2	sprouty homolog 2 (Drosophila)	109.158	99.0791	134.257	1.93571	-0.381824	0.868374	-0.711359	-0.850009	-0.373956	-1.06734	-0.882124	-0.609067	0.48655	-1.44916
1175	AP2S1	adaptor-related protein complex 2, sigma 1 subunit	98.1211	79.221	109.014	-0.0217423	-1.19438	-0.275369	0.221265	0.262711	0.262711	-0.253626	-0.236865	0	-1.46975	-1.448
58499	ZNF462	zinc finger protein 462	97.5191	94.9692	92.4934	-0.128515	-0.549992	-1.0239	0.65848	0.784354	0.0808165	-0.706399	-0.595905	-0.595905	-1.5739	-1.44538
4644	MYO5A	myosin VA (heavy chain 12, myoxin)	102.152	78.629	125.39	0.69324	-1.2186	0.466629	0.217991	0.258804	0.150325	-0.869133	-0.72495	-0.667905	-0.751968	-1.44521
374875	HSD11B1L	hydroxysteroid (11-beta) dehydrogenase 1-like	98.9821	99.6452	94.005	0.130962	-0.358662	-0.955417	0.596755	0.71071	0.71071	-1.08638	-0.897223	-0.431922	-1.31408	-1.44504
2302	FOXJ1	forkhead box J1	103.357	97.0077	113.517	0.906916	-0.466582	-0.0713284	-0.478567	-0.572264	0	-0.978245	-0.811474	-0.706021	-0.53791	-1.44483
6603	SMARCD2	SWI/SNF related, matrix associated, actin dependent regulator of chromatin, subfamily d, member 2	88.0658	64.2306	83.2621	-1.80517	-1.80775	-1.44217	-0.36558	-0.437458	-0.140936	0.363	0.252109	0.251993	-3.24992	-1.44475
26035	GLCE	glucuronic acid epimerase	102.922	94.7883	113.847	0.829796	-0.557397	-0.0564096	-0.324555	-0.388511	-0.388511	-0.886206	-0.738489	-0.369295	-0.613806	-1.4436
89884	LHX4	LIM homeobox 4	99.0644	90.7467	102.398	0.145565	-0.722768	-0.57515	-0.147618	-0.177406	0	-0.811074	-0.678911	-0.14908	-1.29792	-1.44348
6484	ST3GAL4	ST3 beta-galactoside alpha-2,3-sialyltransferase 4	95.0939	80.156	96.4475	-0.558646	-1.15612	-0.844748	-0.31137	-0.37278	-0.0743195	-0.286102	-0.262617	-0.229515	-2.00087	-1.44222
9889	ZBED4	zinc finger, BED-type containing 4	94.5321	87.8758	87.2926	-0.658301	-0.840239	-1.25955	0.41931	0.498999	0.259579	-0.677983	-0.573372	-0.573372	-2.09979	-1.44149
26095	PTPN20B	protein tyrosine phosphatase, non-receptor type 20B	98.5701	86.9957	103.927	0.0578895	-0.87625	-0.505848	0.0318298	0.036694	0	-0.445576	-0.389077	0	-1.3821	-1.43999
4620	MYH2	myosin, heavy chain 2, skeletal muscle, adult	97.0326	81.4768	102.895	-0.214796	-1.10207	-0.552627	-0.549445	-0.656828	-0.475016	0.280324	0.186548	0	-1.6547	-1.4399
114088	TRIM9	tripartite motif containing 9	103.06	99.606	110.118	0.854173	-0.360265	-0.225348	-0.541852	-0.647769	-0.647769	-1.414	-1.15702	-1.15702	-0.585613	-1.43979
4779	NFE2L1	nuclear factor (erythroid-derived 2)-like 1	98.7332	101.18	91.7638	0.0868268	-0.295858	-1.05696	0.431915	0.514037	0.482835	-1.14379	-0.942748	-0.0914812	-1.35282	-1.43965
1407	CRY1	cryptochrome 1 (photolyase-like)	101.106	88.0139	112.963	0.507735	-0.834589	-0.0964552	-0.738133	-0.881954	-0.554071	-0.60419	-0.514855	-0.265921	-0.931044	-1.43878
5291	PIK3CB	phosphatidylinositol-4,5-bisphosphate 3-kinase, catalytic subunit beta	94.4977	84.3831	90.385	-0.664386	-0.983153	-1.11944	0.136282	0.161317	0	-0.455049	-0.396589	-0.48381	-2.10259	-1.4382
29843	SENP1	SUMO1/sentrin specific peptidase 1	109.712	122.934	115.148	2.03408	0.594265	0.00254134	-0.156921	-0.188506	0	-1.93955	-1.57377	-1.22101	0.596807	-1.43728
838	CASP5	caspase 5, apoptosis-related cysteine peptidase	97.1698	86.3435	99.1291	-0.19047	-0.902939	-0.723249	-0.311146	-0.372513	0	-0.401323	-0.353986	0	-1.62619	-1.43572
10057	ABCC5	ATP-binding cassette, sub-family C (CFTR/MRP), member 5	103.438	105.759	106.145	0.921356	-0.108479	-0.405347	0.771084	0.918703	0.918703	-1.44426	-1.18101	-0.46191	-0.513825	-1.43518
10913	EDAR	ectodysplasin A receptor	100.202	100.614	98.128	0.347288	-0.319024	-0.768607	0.259572	0.308414	0.307217	-1.17796	-0.969847	-0.124832	-1.08763	-1.43492
874	CBR3	carbonyl reductase 3	104.953	103.497	114.125	1.19002	-0.201066	-0.0437993	-0.273544	-0.327649	-0.22121	-1.6455	-1.34059	-0.911826	-0.244865	-1.43488
7571	ZNF23	zinc finger protein 23	94.2136	72.0486	100.504	-0.71478	-1.48785	-0.660938	-0.172168	-0.206697	-0.206697	1.39961	1.07412	1.07412	-2.14879	-1.43401
148252	DIRAS1	DIRAS family, GTP-binding RAS-like 1	103.249	100.02	110.615	0.887699	-0.34331	-0.202851	-0.285356	-0.341742	0	-1.09055	-0.90053	-0.814556	-0.54616	-1.43386
55753	OGDHL	oxoglutarate dehydrogenase-like	101.916	97.2017	107.954	0.651374	-0.458643	-0.323389	-0.135253	-0.162654	-0.162654	-0.391091	-0.345871	-0.307048	-0.782032	-1.43341
22827	PUF60	poly-U binding splicing factor 60KDa	97.1529	90.1859	95.6634	-0.193472	-0.745717	-0.880275	0.134558	0.15926	0	-0.108209	-0.121551	0	-1.62599	-1.43252
119391	GSTO2	glutathione S-transferase omega 2	104.754	115.139	102.894	1.15462	0.27531	-0.552653	0.848082	1.01057	0.963927	-1.70727	-1.38958	-1.38958	-0.277343	-1.43196
7567	ZNF19	zinc finger protein 19	96.0159	91.0628	90.4531	-0.395127	-0.709836	-1.11635	0.406513	0.48373	0.0985353	-1.32548	-1.08682	0	-1.82618	-1.43106
11328	FKBP9	FK506 binding protein 9, 63 kDa	103.205	105.598	105.478	0.879995	-0.115071	-0.435574	0.320503	0.381111	0	-1.31557	-1.07897	-1.07897	-0.550645	-1.43064
81544	GDPD5	glycerophosphodiester phosphodiesterase domain containing 5	103.453	95.3422	115.713	0.923877	-0.53473	0.0281678	-0.592263	-0.707915	-0.344048	-0.895709	-0.746024	-0.20828	-0.506563	-1.43044
1522	CTSZ	cathepsin Z	103.7	90.538	121.04	0.967778	-0.731307	0.269527	-0.651014	-0.778012	0	-0.370851	-0.329822	-0.329822	-0.46178	-1.42956
1759	DNM1	dynamin 1	101.354	98.1014	105.026	0.551584	-0.421829	-0.456044	0.0342153	0.0395401	0.230767	-1.00763	-0.834775	-0.711471	-0.877873	-1.42946
2940	GSTA3	glutathione S-transferase alpha 3	102.747	94.9485	113.344	0.798751	-0.55084	-0.079161	-0.180634	-0.216797	-0.216797	-0.877912	-0.731912	-0.731912	-0.630001	-1.42875
10612	TRIM3	tripartite motif containing 3	99.5805	92.6442	103.047	0.237098	-0.645127	-0.545747	-0.0993795	-0.119853	0	-0.782845	-0.656526	-0.656526	-1.19087	-1.42797
3105	HLA-A	major histocompatibility complex, class I, A	105.294	110.08	109.669	1.25047	0.0683143	-0.245682	1.30168	1.55176	1.55176	-1.49615	-1.22216	-0.90049	-0.177368	-1.42784
83416	FCRL5	Fc receptor-like 5	97.0382	83.5686	101.305	-0.2138	-1.01648	-0.624655	-0.0804385	-0.097254	-0.0236209	-0.305879	-0.2783	-0.2783	-1.64114	-1.42734
11266	DUSP12	dual specificity phosphatase 12	102.869	109.297	100.919	0.820298	0.0362632	-0.642159	0.678422	0.808147	0.0371227	-1.07447	-0.887776	-0.887776	-0.605896	-1.42619
271	AMPD2	adenosine monophosphate deaminase 2	100.248	102.394	96.9083	0.355405	-0.246191	-0.82387	-1.26739	-1.51342	-1.12135	-0.0120442	-0.0452945	0	-1.07006	-1.42547
6895	TARBP2	TAR (HIV-1) RNA binding protein 2	94.2525	93.9723	81.057	-0.70789	-0.590785	-1.54208	-0.47313	-0.565777	-0.057722	-0.565355	-0.48406	0	-2.13287	-1.42498
30814	PLA2G2E	phospholipase A2, group IIE	101.624	83.8701	119.043	0.599515	-1.00414	0.179044	-0.114762	-0.138206	-0.138206	-0.342229	-0.307125	-0.307125	-0.825101	-1.42462
10390	CEPT1	choline/ethanolamine phosphotransferase 1	97.05	90.1027	95.527	-0.211721	-0.749121	-0.886458	0.137337	0.162575	0	0.467877	0.335274	0.335274	-1.63558	-1.42386
161742	SPRED1	sprouty-related, EVH1 domain containing 1	101.793	101.53	103.817	0.629497	-0.281553	-0.510822	-0.849935	-1.01534	0	0.5533	0.403013	0.0478973	-0.792375	-1.42187
201305	SPNS3	spinster homolog 3 (Drosophila)	96.9257	92.0597	93.3397	-0.233755	-0.669044	-0.985562	0.316518	0.376357	0.0722811	-0.862664	-0.71982	-0.361692	-1.65461	-1.42085
113235	SLC46A1	solute carrier family 46 (folate transporter), member 1	99.7206	92.474	103.917	0.261952	-0.652092	-0.506327	0.331225	0.393904	0.0514025	-0.558271	-0.478442	-0.0184291	-1.15842	-1.42037
25825	BACE2	beta-site APP-cleaving enzyme 2	103.039	101.555	108.714	0.850452	-0.280533	-0.288959	0.00842653	0.0087714	0	0.169008	0.0982766	0.0982766	-0.569492	-1.41994
55316	RSAD1	radical S-adenosyl methionine domain containing 1	101.31	79.1736	122.158	0.54376	-1.19631	0.320169	-0.000958722	-0.00242621	0	-0.223591	-0.213047	-0.105146	-0.876144	-1.4199
147929	ZNF565	zinc finger protein 565	102.348	94.8259	112.099	0.728024	-0.555858	-0.135587	-0.688937	-0.823257	-0.403964	-1.0867	-0.897475	-0.801549	-0.691445	-1.41947
4762	NEUROG1	neurogenin 1	99.7002	78.9819	116.066	0.258328	-1.20416	0.0441452	-1.84479	-2.20231	-1.82061	-0.233871	-0.2212	0	-1.16002	-1.41834
2909	ARHGAP35	Rho GTPase activating protein 35	111.857	110.478	135.219	2.41449	0.0846073	0.911982	-1.26637	-1.5122	-1.5122	-1.50251	-1.22721	-0.859261	0.996589	-1.41791
3651	PDX1	pancreatic and duodenal homeobox 1	96.3307	90.4603	92.5208	-0.339284	-0.734487	-1.02266	0.288177	0.342543	0	-1.00183	-0.83018	-0.52174	-1.75715	-1.41787
5003	SLC22A18AS	solute carrier family 22 (organic cation transporter), member 18 antisense	93.2344	82.0304	88.0403	-0.888451	-1.07942	-1.22567	-0.175429	-0.210588	-0.0486631	-0.703564	-0.593657	-0.410141	-2.30509	-1.41664
5268	SERPINB5	serpin peptidase inhibitor, clade B (ovalbumin), member 5	101.368	99.2065	104.373	0.554124	-0.37661	-0.485672	-0.17357	-0.20837	0	-1.76451	-1.43497	-1.06868	-0.862282	-1.41641
57140	RNPEPL1	arginyl aminopeptidase (aminopeptidase B)-like 1	100.487	94.747	104.962	0.397948	-0.559087	-0.458975	-0.100112	-0.120727	-0.120727	-0.544571	-0.467579	0	-1.01806	-1.41601
9767	PHF16	PHD finger protein 16	100.055	96.7286	101.488	0.321324	-0.478002	-0.616383	0.309916	0.36848	0.00385127	-0.981988	-0.814442	-0.779328	-1.09439	-1.41571
7942	TFEB	transcription factor EB	95.3998	74.2418	103.573	-0.504395	-1.39811	-0.521912	-0.876202	-1.04668	-0.977318	0.699194	0.518704	0.20991	-1.92003	-1.41563
51232	CRIM1	cysteine rich transmembrane BMP regulator 1 (chordin-like)	93.5001	81.465	89.6185	-0.841337	-1.10255	-1.15416	0.051611	0.060295	0	-0.312827	-0.28381	-0.183452	-2.25672	-1.41538
282679	AQP11	aquaporin 11	100.645	109.52	92.2523	0.425822	0.0454092	-1.03483	0.186276	0.220965	0.0216906	-1.46532	-1.19771	-0.435259	-0.989422	-1.41524
9739	SETD1A	SET domain containing 1A	90.8373	72.8541	86.9758	-1.31361	-1.4549	-1.27391	-0.154446	-0.185553	-0.16603	-0.293897	-0.268799	0	-2.7288	-1.41519
79883	PODNL1	podocan-like 1	99.5024	99.356	96.9634	0.223243	-0.370495	-0.821372	0.450877	0.536661	0.0317781	-1.04462	-0.864105	-0.10059	-1.19187	-1.41511
166336	PRICKLE2	prickle homolog 2 (Drosophila)	100.299	101.987	97.7095	0.364592	-0.262838	-0.787566	0.755365	0.899948	0	-0.353782	-0.316287	-0.316287	-1.0504	-1.415
54962	TIPIN	TIMELESS interacting protein	100.175	105.161	94.3566	0.342506	-0.13298	-0.939485	0.234339	0.278309	0	-0.970481	-0.805317	0	-1.07246	-1.41497
1555	CYP2B6	cytochrome P450, family 2, subfamily B, polypeptide 6	93.6295	98.0524	75.1676	-0.818381	-0.423835	-1.80892	0.577255	0.687444	0.173215	-0.732815	-0.616852	-0.502498	-2.23276	-1.41438
1102	RCBTB2	regulator of chromosome condensation (RCC1) and BTB (POZ) domain containing protein 2	105.639	94.9945	124.954	1.3116	-0.548957	0.446849	-0.638998	-0.763675	-0.375648	-0.597076	-0.509214	-0.509214	-0.102108	-1.41371
5514	PPP1R10	protein phosphatase 1, regulatory subunit 10	96.608	100.118	85.0027	-0.290108	-0.339308	-1.36331	-0.0256503	-0.0318859	-0.0318859	0.759492	0.56652	0	-1.70261	-1.41251
408	ARRB1	arrestin, beta 1	98.0148	90.6446	99.0659	-0.040592	-0.726946	-0.72611	0.0853929	0.1006	0	-0.0668344	-0.0887421	-0.0887421	-1.45306	-1.41246
22801	ITGA11	integrin, alpha 11	104.28	99.0632	115.992	1.07064	-0.382476	0.0408077	-0.0878574	-0.106106	-0.0272014	-0.420842	-0.369464	-0.268136	-0.341668	-1.41231
442247	RFPL4B	ret finger protein-like 4B	99.894	94.3774	103.059	0.292693	-0.574207	-0.545164	-0.0290432	-0.035934	-0.035934	-0.837857	-0.700149	-0.0930987	-1.11937	-1.41206
64321	SOX17	SRY (sex determining region Y)-box 17	99.7017	99.6636	97.5368	0.258596	-0.357911	-0.795392	0.17698	0.209874	0.209874	-1.05399	-0.871537	-0.871537	-1.1533	-1.4119
57502	NLGN4X	neuroligin 4, X-linked	97.4684	93.4625	94.3981	-0.137505	-0.611643	-0.937606	0.303252	0.360529	0.105349	-0.231074	-0.218981	-0.218981	-1.54925	-1.41174
6672	SP100	SP100 nuclear antigen	101.449	99.7661	104.298	0.568463	-0.353717	-0.489039	0.135322	0.160171	0.281331	-1.0575	-0.874323	-0.287501	-0.842755	-1.41122
57159	TRIM54	tripartite motif containing 54	102.628	79.6901	127.05	0.777568	-1.17518	0.541845	-1.41124	-1.68505	-0.764272	-0.235724	-0.222668	-0.221542	-0.633336	-1.4109
26284	ERAL1	Era G-protein-like 1 (E. coli)	99.9268	89.468	107.659	0.298513	-0.775092	-0.336764	-0.721018	-0.861533	-0.173444	-0.352587	-0.315339	-0.0586567	-1.11186	-1.41037
54512	EXOSC4	exosome component 4	94.3143	86.4137	88.448	-0.696929	-0.900067	-1.2072	0.277966	0.33036	0	0.992419	0.751227	0.0586082	-2.10727	-1.41034
3603	IL16	interleukin 16	100.998	92.873	108.778	0.488427	-0.635763	-0.286043	-0.34972	-0.418535	-0.354018	-0.77447	-0.649884	-0.320625	-0.921807	-1.41023
10174	SORBS3	sorbin and SH3 domain containing 3	101.423	88.9836	113.961	0.563823	-0.79491	-0.0512422	0.228876	0.271791	0	-0.727371	-0.612535	-0.157936	-0.846152	-1.40998
4753	NELL2	NEL-like 2 (chicken)	104.615	93.75	122.157	1.13001	-0.59988	0.320121	-1.18741	-1.41799	-0.990024	-0.809889	-0.677971	-0.677971	-0.279759	-1.40977
9788	MTSS1	metastasis suppressor 1	98.4083	89.3411	101.869	0.0291884	-0.780282	-0.599126	-0.454272	-0.543278	-0.414542	-0.489591	-0.423981	0	-1.37941	-1.4086
55616	ASAP3	ArfGAP with SH3 domain, ankyrin repeat and PH domain 3	97.6123	87.5307	100.391	-0.111987	-0.85436	-0.666082	0.338382	0.402443	0.121789	-0.554095	-0.475131	-0.350048	-1.52044	-1.40845
23321	TRIM2	tripartite motif containing 2	93.5851	83.2565	88.4936	-0.826256	-1.02925	-1.20513	0.266914	0.317174	0	-0.116542	-0.12816	0	-2.23438	-1.40813
11335	CBX3	chromobox homolog 3	101.872	109.145	97.582	0.643568	0.0300484	-0.793345	1.41574	1.68785	1.25473	-2.02926	-1.64491	-1.45165	-0.763297	-1.40686
283078	MKX	mohawk homeobox	100.247	93.3306	105.51	0.355291	-0.617041	-0.434116	-0.182925	-0.219531	0	-1.30217	-1.06834	-0.733461	-1.05116	-1.40645
6336	SCN10A	sodium channel, voltage-gated, type X, alpha subunit	96.8033	92.4949	92.7905	-0.255473	-0.651235	-1.01044	-0.177686	-0.213281	0	0.0320366	-0.0103392	-0.0103392	-1.66168	-1.40621
9406	ZRANB2	zinc finger, RAN-binding domain containing 2	101.041	107.387	95.9585	0.496108	-0.041864	-0.866906	0.825042	0.98308	0.582037	-1.36301	-1.11659	-0.597196	-0.90877	-1.40488
239	ALOX12	arachidonate 12-lipoxygenase	98.5664	86.1095	105.527	0.0572383	-0.912512	-0.433357	-0.369999	-0.442731	-0.284575	-0.490595	-0.424777	-0.0933754	-1.34587	-1.40311
56994	CHPT1	choline phosphotransferase 1	96.1063	87.1819	94.9293	-0.379085	-0.868632	-0.913536	0.026713	0.0305891	0.0305891	-0.988979	-0.819986	-0.724061	-1.78217	-1.40308
27165	GLS2	glutaminase 2 (liver, mitochondrial)	99.353	86.5771	108.187	0.196746	-0.89338	-0.312831	-0.504268	-0.602927	-0.602927	-0.14098	-0.147538	0	-1.20621	-1.40296
113691	TUBA3FP	tubulin, alpha 3f, pseudogene	109.943	111.85	126.827	2.07497	0.140719	0.531703	-0.0140434	-0.0180377	-0.0180377	-2.60221	-2.09925	-1.45466	0.672422	-1.40255
51360	MBTPS2	membrane-bound transcription factor peptidase, site 2	105.817	101.513	120.015	1.34326	-0.282218	0.223095	-0.793433	-0.947932	-0.947932	-1.51503	-1.23714	-0.994572	-0.0591226	-1.40238
51310	SLC22A17	solute carrier family 22, member 17	101.676	98.1197	106.88	0.608697	-0.421084	-0.372059	-0.0490244	-0.0597736	0	-1.43182	-1.17115	-1.14875	-0.793143	-1.40184
56606	SLC2A9	solute carrier family 2 (facilitated glucose transporter), member 9	104.046	114.689	101.199	1.02918	0.256892	-0.629472	0.0135365	0.0148681	0	-1.11142	-0.917076	-0.08018	-0.372581	-1.40176
10922	FASTK	Fas-activated serine/threonine kinase	96.4526	102.613	82.3999	-0.317672	-0.237222	-1.48124	1.24402	1.48296	1.17061	-1.16356	-0.958429	-0.813901	-1.71846	-1.40079
2833	CXCR3	chemokine (C-X-C motif) receptor 3	99.8014	93.9094	103.379	0.276269	-0.593357	-0.530699	-0.0626582	-0.0760403	-0.0760403	-0.580674	-0.496208	-0.318116	-1.12406	-1.40033
79862	ZNF669	zinc finger protein 669	98.218	94.6556	96.5279	-0.00455505	-0.562823	-0.841104	0.0437707	0.0509408	0.0509408	-0.836549	-0.699112	-0.0283608	-1.40393	-1.39937
10902	BRD8	bromodomain containing 8	105.476	114.035	107.439	1.28278	0.230151	-0.346726	-0.431369	-0.515952	-0.159432	-1.6295	-1.32791	-1.32791	-0.116575	-1.39935
138715	ARID3C	AT rich interactive domain 3C (BRIGHT-like)	98.4115	77.9242	112.396	0.0297657	-1.24744	-0.122117	-1.2124	-1.4478	-0.676122	-0.436057	-0.381529	-0.354053	-1.36955	-1.39932
4702	NDUFA8	NADH dehydrogenase (ubiquinone) 1 alpha subcomplex, 8, 19kDa	97.2822	88.3065	98.6233	-0.17054	-0.822618	-0.746163	-0.599794	-0.7169	0	-0.521577	-0.449345	-0.144075	-1.56878	-1.39824
11159	RABL2A	RAB, member of RAS oncogene family-like 2A	98.7196	87.7026	104.802	0.0844095	-0.847327	-0.466232	-1.18155	-1.41099	0	-0.550641	-0.472392	-0.138329	-1.31356	-1.39797
27148	STK36	serine/threonine kinase 36	99.9665	102.244	96.5579	0.305557	-0.252332	-0.839748	0.587416	0.699567	0.507854	-1.1453	-0.94395	-0.282059	-1.09208	-1.39764
987	LRBA	LPS-responsive vesicle trafficking, beach and anchor containing	107.659	115.653	114.58	1.66984	0.29633	-0.0231839	0.377214	0.448774	0.126213	-1.51497	-1.23709	-1.18424	0.273146	-1.39669
6199	RPS6KB2	ribosomal protein S6 kinase, 70kDa, polypeptide 2	98.824	93.3678	100.128	0.102924	-0.615519	-0.677993	0.0624744	0.0732563	0.108175	-0.780917	-0.654997	-0.43842	-1.29351	-1.39644
57336	ZNF287	zinc finger protein 287	100.733	104.918	97.1812	0.441523	-0.142897	-0.811506	0.0652927	0.0766188	0	-1.31117	-1.07548	-0.675721	-0.954404	-1.39593
57410	SCYL1	SCY1-like 1 (S. cerevisiae)	92.692	83.6179	84.9508	-0.984664	-1.01446	-1.36566	0.351196	0.417731	0.257478	-0.380993	-0.337865	-0.355604	-2.38012	-1.39546
7755	ZNF205	zinc finger protein 205	99.9126	117.63	82.5422	0.296006	0.37723	-1.47479	0.564009	0.67164	0.579271	-1.52256	-1.2431	-1.2431	-1.09756	-1.39356
50801	KCNK4	potassium channel, subfamily K, member 4	97.4605	91.7609	96.3158	-0.138916	-0.681269	-0.850716	0.212812	0.252625	0	-0.755164	-0.634575	-0.634575	-1.53198	-1.39307
54469	ZFAND6	zinc finger, AN1-type domain 6	95.539	86.0585	93.9744	-0.479716	-0.914601	-0.956801	-0.402096	-0.481026	-0.481026	-0.281534	-0.258995	-0.00776298	-1.8714	-1.39169
3219	HOXB9	homeobox B9	97.4837	98.8874	90.0184	-0.134794	-0.38967	-1.13604	0.746374	0.889221	0.521254	-1.00125	-0.829717	-0.406754	-1.52571	-1.39092
4204	MECP2	methyl CpG binding protein 2 (Rett syndrome)	96.5368	84.627	99.1924	-0.302736	-0.973173	-0.720377	-0.252796	-0.302895	-0.302895	-0.417641	-0.366926	-0.230074	-1.69355	-1.39081
594	BCKDHB	branched chain keto acid dehydrogenase E1, beta polypeptide	97.2454	85.6139	101.078	-0.177055	-0.932791	-0.634924	-0.297867	-0.356669	-0.0438124	-0.433363	-0.379393	-0.0332538	-1.56772	-1.39066
9754	STARD8	StAR-related lipid transfer (START) domain containing 8	106.665	107.866	117.863	1.49364	-0.0222925	0.125592	-0.266396	-0.319121	-0.15973	-1.36854	-1.12097	-0.644342	0.103299	-1.39034
10438	C1D	C1D nuclear receptor corepressor	102.361	88.1346	118.843	0.730232	-0.829649	0.169954	-0.357113	-0.427357	0	-0.722939	-0.609021	0	-0.659695	-1.38993
3669	ISG20	interferon stimulated exonuclease gene 20kDa	94.8033	77.2249	99.1249	-0.610192	-1.27605	-0.723437	-0.552613	-0.660608	-0.460471	-0.113245	-0.125545	-0.125545	-1.99949	-1.38929
3630	INS	insulin	93.2319	78.8563	91.5217	-0.888899	-1.2093	-1.06793	-0.141365	-0.169945	0	-0.179032	-0.177713	0.196958	-2.27723	-1.38833
5790	PTPRCAP	protein tyrosine phosphatase, receptor type, C-associated protein	105.43	107.93	113.018	1.27452	-0.019651	-0.0939637	0.0743127	0.0873806	0	-1.36848	-1.12092	-1.12092	-0.113615	-1.38813
1211	CLTA	clathrin, light chain A	97.289	90.6204	96.7939	-0.169325	-0.727937	-0.829052	0.101115	0.119359	0	-0.659727	-0.558895	0	-1.55699	-1.38766
9989	PPP4R1	protein phosphatase 4, regulatory subunit 1	97.5721	84.0558	103.832	-0.119115	-0.996546	-0.510168	0.486008	0.578577	0.290939	-0.391054	-0.345842	-0.345842	-1.50671	-1.3876
58513	EPS15L1	epidermal growth factor receptor pathway substrate 15-like 1	101.027	98.5331	104.306	0.493632	-0.404165	-0.488687	0.0845216	0.0995609	0.0995609	-0.964525	-0.800595	-0.800595	-0.892852	-1.38648
5213	PFKM	phosphofructokinase, muscle	94.604	97.4108	80.1863	-0.645541	-0.450089	-1.58153	1.13144	1.34865	1.22662	-0.935993	-0.777969	-0.560688	-2.03162	-1.38608
10084	PQBP1	polyglutamine binding protein 1	98.6719	92.7831	100.301	0.0759521	-0.639442	-0.670153	0.481077	0.572693	0	-0.746106	-0.627392	-0.627392	-1.3096	-1.38555
55553	SOX6	SRY (sex determining region Y)-box 6	108.673	125.486	109.952	1.84983	0.698668	-0.232853	-0.181697	-0.218067	0	-2.08269	-1.68728	-1.18063	0.465815	-1.38402
55613	MTMR8	myotubularin related protein 8	87.56	69.7189	77.6797	-1.89487	-1.58318	-1.6951	0.515584	0.613864	0.613864	-0.203897	-0.19743	0	-3.27828	-1.38342
221078	NSUN6	NOP2/Sun domain family, member 6	104.237	108.052	108.359	1.06305	-0.0146728	-0.305029	0.282978	0.33634	0.33634	-1.36808	-1.12061	0	-0.319702	-1.38275
64326	RFWD2	ring finger and WD repeat domain 2, E3 ubiquitin protein ligase	97.9315	93.2423	97.0656	-0.0553639	-0.620653	-0.816742	0.46122	0.549002	0.3925	-0.516818	-0.445571	0	-1.4374	-1.38203
3849	KRT2	keratin 2	95.6774	87.6558	93.2894	-0.455157	-0.849242	-0.987841	0.138599	0.164081	0	-0.532684	-0.458153	0.230119	-1.83708	-1.38193
4314	MMP3	matrix metallopeptidase 3 (stromelysin 1, progelatinase)	101.694	94.8294	110.372	0.611918	-0.555714	-0.213833	-0.32145	-0.384807	-0.384807	-0.366543	-0.326406	0	-0.769547	-1.38147
6494	SIPA1	signal-induced proliferation-associated 1	100.554	95.2339	105.544	0.409691	-0.539162	-0.432594	-0.106569	-0.12843	-0.206259	-0.842285	-0.70366	-0.693062	-0.971756	-1.38145
29110	TBK1	TANK-binding kinase 1	94.8236	86.9209	90.6431	-0.60659	-0.879313	-1.10774	0.228429	0.271258	0.23114	-0.501152	-0.433148	-0.130367	-1.98705	-1.38046
155185	AMZ1	archaelysin family metallopeptidase 1	101.663	104.622	101.431	0.606411	-0.15502	-0.618963	0.192412	0.228285	0.0963662	-0.601347	-0.512601	-0.512601	-0.773982	-1.38039
51314	NME8	NME/NM23 family member 8	102.478	104.756	104.525	0.750969	-0.149529	-0.478769	0.32924	0.391536	0.0737033	-1.22974	-1.0109	-0.783268	-0.628298	-1.37927
114132	SIGLEC11	sialic acid binding Ig-like lectin 11	101.583	96.0127	108.925	0.592277	-0.507295	-0.279382	-0.252625	-0.302691	-0.109022	-0.268904	-0.24898	0	-0.786678	-1.37895
158038	LINGO2	leucine rich repeat and Ig domain containing 2	99.5458	91.3894	105.129	0.230946	-0.696473	-0.451413	0.0168759	0.0188524	0	0.0838416	0.0307411	0.0307411	-1.14789	-1.37883
134147	CMBL	carboxymethylenebutenolidase homolog (Pseudomonas)	97.508	89.9653	98.4398	-0.13049	-0.754741	-0.754477	0.102016	0.120433	0	-1.2443	-1.02245	-0.852115	-1.50922	-1.37873
146057	TTBK2	tau tubulin kinase 2	100.517	110.791	91.4248	0.40319	0.097413	-1.07232	1.16974	1.39434	0.639928	-1.47551	-1.2058	-1.17998	-0.97491	-1.3781
81876	RAB1B	RAB1B, member RAS oncogene family	102.182	106.251	102.051	0.698457	-0.0883816	-0.590843	0.923116	1.10009	0.0303545	-1.2893	-1.05814	-1.05814	-0.679225	-1.37768
9694	EMC2	ER membrane protein complex subunit 2	93.8278	83.9963	89.4533	-0.783203	-0.99898	-1.16165	0.162671	0.192802	0.128677	-0.0548771	-0.0792603	0	-2.16063	-1.37743
153572	IRX2	iroquois homeobox 2	98.0924	99.2454	92.3817	-0.0268267	-0.375022	-1.02896	0.653943	0.778941	0.693684	-1.14901	-0.946888	0	-1.40399	-1.37716
51382	ATP6V1D	ATPase, H+ transporting, lysosomal 34kDa, V1 subunit D	99.0551	90.9652	103.629	0.143907	-0.713829	-0.519369	-0.405878	-0.485538	0	-0.118853	-0.129992	0	-1.2332	-1.37711
85417	CCNB3	cyclin B3	98.1555	86.7129	103.954	-0.0156367	-0.887825	-0.50462	-0.383205	-0.458486	-0.39926	0.0133412	-0.0251644	0	-1.39245	-1.37681
257101	ZNF683	zinc finger protein 683	95.5754	103.216	78.971	-0.473249	-0.212552	-1.6366	0.754574	0.899005	0.471368	-0.645831	-0.547876	-0.123882	-1.84915	-1.3759
9453	GGPS1	geranylgeranyl diphosphate synthase 1	102	100.715	106.384	0.666142	-0.314875	-0.394534	0.0796584	0.0937586	0	-0.813236	-0.680625	-0.201558	-0.709409	-1.37555
9963	SLC23A1	solute carrier family 23 (nucleobase transporters), member 1	101.115	93.3958	109.536	0.509194	-0.614374	-0.251703	-0.362671	-0.433987	-0.433987	-1.2474	-1.02491	-0.494553	-0.866077	-1.37527
55558	PLXNA3	plexin A3	96.9702	88.3527	97.8688	-0.225861	-0.820726	-0.780349	-0.0403779	-0.0494575	-0.0327928	-0.554487	-0.475442	-0.378377	-1.60107	-1.37521
4892	NRAP	nebulin-related anchoring protein	103.736	98.6438	115.059	0.974074	-0.399636	-0.00148257	-0.47535	-0.568425	-0.568425	-0.853042	-0.712191	-0.666232	-0.401118	-1.37519
7016	TESK1	testis-specific kinase 1	102.167	100.391	107.34	0.695818	-0.328132	-0.35124	0.0231073	0.0262871	0.00858395	-1.04706	-0.866041	-0.145728	-0.679372	-1.37519
84515	MCM8	minichromosome maintenance complex component 8	105.802	114.157	109.167	1.34054	0.235115	-0.268429	0.502806	0.598618	0.58491	-0.554095	-0.475131	-0.475131	-0.0333145	-1.37385
93664	CADPS2	Ca++-dependent secretion activator 2	97.46	97.6138	91.4647	-0.139001	-0.441782	-1.07052	0.76717	0.914032	0.740683	-0.33979	-0.305191	-0.0684138	-1.5123	-1.3733
79612	NAA16	N(alpha)-acetyltransferase 16, NatA auxiliary subunit	106.387	104.918	119.815	1.44432	-0.142928	0.214033	-0.772812	-0.92333	-0.157116	-0.586579	-0.50089	-0.50089	0.0711044	-1.37322
10898	CPSF4	cleavage and polyadenylation specific factor 4, 30kDa	102.854	112.255	99.3882	0.817694	0.157305	-0.711506	-0.641118	-0.766204	-0.766204	-1.319	-1.08169	-0.828855	-0.554201	-1.37189
10228	STX6	syntaxin 6	93.5751	80.4757	91.7676	-0.828025	-1.14303	-1.05679	0.363956	0.432956	0.432956	0.0204521	-0.0195256	0	-2.19983	-1.3718
10642	IGF2BP1	insulin-like growth factor 2 mRNA binding protein 1	97.3915	94.7233	93.8604	-0.151143	-0.560054	-0.961967	0.550836	0.655923	0.171437	-0.810823	-0.678712	-0.193789	-1.52202	-1.37088
56919	DHX33	DEAH (Asp-Glu-Ala-His) box polypeptide 33	100.12	102.081	97.9121	0.332856	-0.258989	-0.77839	0.543219	0.646836	0.607038	-0.82261	-0.688059	0	-1.03738	-1.37024
4831	NME2	NME/NM23 nucleoside diphosphate kinase 2	99.5248	93.9807	102.92	0.227223	-0.590441	-0.551486	-0.0389549	-0.0477596	-0.0477596	-0.778709	-0.653246	-0.53236	-1.14193	-1.36915
4123	MAN2C1	mannosidase, alpha, class 2C, member 1	92.1975	77.8624	88.8119	-1.07235	-1.24997	-1.19071	-0.624698	-0.746613	0	-0.143392	-0.149451	-0.149451	-2.44068	-1.36833
10978	CLP1	cleavage and polyadenylation factor I subunit 1	99.8865	92.865	105.365	0.291377	-0.636091	-0.440698	-0.294355	-0.35248	0	-0.732075	-0.616266	-0.554394	-1.07679	-1.36817
2990	GUSB	glucuronidase, beta	95.8909	89.6677	92.6185	-0.417291	-0.766919	-1.01824	0.251321	0.298571	0.255889	-0.600949	-0.512285	-0.0837552	-1.78516	-1.36787
79035	NABP2	nucleic acid binding protein 2	98.5975	95.1403	98.2732	0.0627594	-0.542993	-0.762026	0.219033	0.260047	0	-0.92133	-0.766342	-0.660685	-1.30502	-1.36778
84271	POLDIP3	polymerase (DNA-directed), delta interacting protein 3	101.528	95.1625	109.742	0.582481	-0.542084	-0.242381	-0.486419	-0.581632	0	0.231942	0.148182	0.0883156	-0.784465	-1.36695
24140	FTSJ1	FtsJ RNA methyltransferase homolog 1 (E. coli)	98.3945	93.2953	99.1794	0.0267481	-0.618484	-0.720969	0.249912	0.296889	0.0796365	-0.747718	-0.62867	-0.423453	-1.33945	-1.3662
8503	PIK3R3	phosphoinositide-3-kinase, regulatory subunit 3 (gamma)	90.9894	64.0356	96.6581	-1.28664	-1.81573	-0.835208	-0.980522	-1.17115	-1.12134	0.451428	0.32223	0.390202	-2.65094	-1.3643
972	CD74	CD74 molecule, major histocompatibility complex, class II invariant chain	97.3777	104.873	84.8297	-0.15359	-0.144734	-1.37114	1.02554	1.2223	0.666389	-1.18836	-0.978093	-0.839459	-1.51588	-1.36229
23221	RHOBTB2	Rho-related BTB domain containing 2	101.452	92.4758	111.979	0.569075	-0.652016	-0.141033	-0.0745258	-0.0901996	0	-0.642853	-0.545515	-0.393348	-0.793049	-1.36212
26230	TIAM2	T-cell lymphoma invasion and metastasis 2	99.7025	96.0969	101.863	0.25874	-0.503849	-0.599389	-0.320949	-0.384208	-0.0421915	-0.858129	-0.716224	-0.716224	-1.10324	-1.36198
5737	PTGFR	prostaglandin F receptor (FP)	97.6363	87.267	101.751	-0.107729	-0.865149	-0.604438	-0.773836	-0.924551	-0.251525	-0.994691	-0.824515	0	-1.46959	-1.36186
10256	CNKSR1	connector enhancer of kinase suppressor of Ras 1	86.2608	65.0977	77.2516	-2.1253	-1.77227	-1.7145	-0.0577696	-0.0702076	-0.0599773	0.410803	0.290016	0.327334	-3.48677	-1.36147
6758	SSX5	synovial sarcoma, X breakpoint 5	96.6998	82.2807	102.598	-0.273832	-1.06918	-0.566091	-0.503088	-0.60152	-0.486231	-0.292259	-0.2675	0.266605	-1.63527	-1.36144
9734	HDAC9	histone deacetylase 9	94.3277	90.6466	85.7678	-0.694541	-0.726865	-1.32864	0.44043	0.524198	0.0911633	-0.763304	-0.64103	-0.451945	-2.0555	-1.36096
130752	MDH1B	malate dehydrogenase 1B, NAD (soluble)	99.7527	96.9276	101.332	0.267639	-0.469859	-0.623432	-0.792762	-0.947131	-0.23691	-0.891071	-0.742347	0	-1.09329	-1.36093
4817	NIT1	nitrilase 1	99.5773	85.8619	110.644	0.236536	-0.922644	-0.2015	-0.747021	-0.892557	-0.354774	-0.428862	-0.375823	0	-1.12414	-1.36068
5961	PRPH2	peripherin 2 (retinal degeneration, slow)	96.9343	86.7796	99.4845	-0.232236	-0.885094	-0.707144	-0.0953799	-0.115081	0	0.654759	0.483468	0.0861554	-1.59224	-1.36
8567	MADD	MAP-kinase activating death domain	104.296	98.9895	117.28	1.07351	-0.385492	0.0991575	-0.48465	-0.579521	-0.513895	-0.974353	-0.808388	-0.59439	-0.286335	-1.35984
5167	ENPP1	ectonucleotide pyrophosphatase/phosphodiesterase 1	102.117	108.193	100.437	0.686921	-0.00888682	-0.663997	0.65511	0.780333	0.276011	-1.56189	-1.2743	-1.23798	-0.672883	-1.3598
27175	TUBG2	tubulin, gamma 2	100.538	95.5304	105.696	0.406983	-0.527031	-0.425685	-0.101346	-0.122199	-0.0608533	-0.682742	-0.577146	-0.51909	-0.952717	-1.3597
219749	ZNF25	zinc finger protein 25	93.5397	82.1258	90.4114	-0.834303	-1.07552	-1.11824	-0.296859	-0.355466	-0.212668	-0.0901862	-0.10726	-0.10726	-2.19376	-1.35946
2	A2M	alpha-2-macroglobulin	97.5994	80.2054	108.065	-0.114272	-1.1541	-0.31838	-0.412767	-0.493758	-0.154845	-0.204108	-0.197597	-0.0035568	-1.47248	-1.3582
10554	AGPAT1	1-acylglycerol-3-phosphate O-acyltransferase 1 (lysophosphatidic acid acyltransferase, alpha)	98.0319	88.6144	102.166	-0.0375717	-0.810018	-0.585662	-0.611967	-0.731424	-0.218412	-0.46308	-0.402958	-0.402958	-1.39568	-1.35811
1213	CLTC	clathrin, heavy chain (Hc)	95.2311	90.592	89.4256	-0.53432	-0.729101	-1.16291	0.433805	0.516293	0.348106	-0.628586	-0.534201	-0.443348	-1.89201	-1.35769
8498	RANBP3	RAN binding protein 3	97.9813	92.8919	98.1171	-0.0465456	-0.634993	-0.769099	0.0207426	0.0234658	0	0.0823161	0.0295315	0	-1.40409	-1.35755
84878	ZBTB45	zinc finger and BTB domain containing 45	95.7297	84.3318	97.0742	-0.445889	-0.985254	-0.816354	-0.202539	-0.242932	0	-0.370466	-0.329516	-0.285445	-1.80161	-1.35572
3200	HOXA3	homeobox A3	107.343	111.572	117.941	1.6139	0.129336	0.129102	0.000234878	-0.00100212	0	-1.4848	-1.21316	-1.1512	0.258438	-1.35547
3097	HIVEP2	human immunodeficiency virus type I enhancer binding protein 2	99.8322	80.4915	116.618	0.281739	-1.14239	0.0691708	-1.21156	-1.4468	-1.4468	-0.212569	-0.204307	-0.0330597	-1.07322	-1.35496
5333	PLCD1	phospholipase C, delta 1	101.574	96.9849	108.542	0.5906	-0.467516	-0.296773	-0.170744	-0.204997	-0.0531283	-1.00993	-0.836597	0	-0.764289	-1.35489
51350	KRT76	keratin 76	101.092	84.8244	117.638	0.505188	-0.965094	0.115399	-1.08049	-1.29043	-0.919769	-0.594916	-0.507501	0	-0.849695	-1.35488
5152	PDE9A	phosphodiesterase 9A	97.8618	79.5795	109.752	-0.0677265	-1.1797	-0.241932	-1.05259	-1.25713	-0.952293	-0.387524	-0.343043	-0.343043	-1.42164	-1.35391
26581	DUX5	double homeobox 5	100.479	105.565	96.5403	0.396471	-0.116453	-0.840544	0.724092	0.862636	0.490471	-0.929456	-0.772786	-0.597877	-0.956997	-1.35347
1039	CDR2	cerebellar degeneration-related protein 2, 62kDa	100.978	110.886	93.7087	0.484952	0.10127	-0.968842	1.14766	1.368	0.963139	-1.21811	-1.00168	-0.565309	-0.867572	-1.35252
865	CBFB	core-binding factor, beta subunit	102.058	102.928	105.148	0.676536	-0.224351	-0.450552	0.226202	0.2686	0.2686	-1.51693	-1.23864	-0.744184	-0.674903	-1.35144
201501	ZBTB7C	zinc finger and BTB domain containing 7C	93.2287	79.1796	92.0484	-0.889457	-1.19607	-1.04407	0.250279	0.297327	0.297327	-0.373744	-0.332116	0	-2.24014	-1.35068
10617	STAMBP	STAM binding protein	98.9177	92.5556	102.25	0.11955	-0.648752	-0.581846	-0.105215	-0.126815	-0.126815	-0.917768	-0.763517	-0.227216	-1.2306	-1.35015
94134	ARHGAP12	Rho GTPase activating protein 12	98.0444	84.2711	106.339	-0.0353412	-0.987735	-0.396552	-0.518205	-0.619555	0	0.00158194	-0.0344892	0	-1.38429	-1.34894
79071	ELOVL6	ELOVL fatty acid elongase 6	105.359	102.984	118.08	1.26196	-0.222032	0.135416	-0.143265	-0.172213	-0.119415	-0.448414	-0.391328	-0.391328	-0.0866165	-1.34858
220963	SLC16A9	solute carrier family 16, member 9 (monocarboxylic acid transporter 9)	103.017	97.369	113.992	0.84668	-0.451801	-0.0498331	-0.140551	-0.168974	-0.00521466	-0.896514	-0.746663	-0.603177	-0.501634	-1.34831
57575	PCDH10	protocadherin 10	96.8273	83.1299	102.622	-0.251211	-1.03443	-0.564979	-0.169316	-0.203294	-0.203294	-0.313768	-0.284556	0	-1.59941	-1.3482
7124	TNF	tumor necrosis factor	100.8	86.0346	115.574	0.453427	-0.915576	0.0218517	-0.471901	-0.56431	-0.0957883	-0.859184	-0.717061	-0.380723	-0.893724	-1.34715
5990	RFX2	regulatory factor X, 2 (influences HLA class II expression)	106.759	113.828	113.808	1.51021	0.221669	-0.0581691	0.606581	0.722433	0.722433	-1.29842	-1.06537	-0.987691	0.1635	-1.34671
10131	TRAP1	TNF receptor-associated protein 1	100.446	92.6944	108.191	0.390665	-0.643075	-0.312669	0.80657	0.961041	0.746723	-1.07234	-0.886091	-0.848529	-0.955745	-1.34641
83874	TBC1D10A	TBC1 domain family, member 10A	103.783	109.299	106.262	0.98252	0.0363396	-0.400048	0.0676306	0.0794081	0	-0.562702	-0.481956	-0.481956	-0.363709	-1.34623
5230	PGK1	phosphoglycerate kinase 1	97.2248	93.6835	94.6938	-0.180713	-0.602603	-0.924206	0.321603	0.382425	0.382425	-0.743493	-0.62532	-0.101735	-1.52681	-1.3461
5055	SERPINB2	serpin peptidase inhibitor, clade B (ovalbumin), member 2	97.5388	102.565	87.917	-0.125023	-0.239195	-1.23126	0.992067	1.18236	0.798429	-1.03671	-0.857836	-0.530481	-1.47046	-1.34543
90317	ZNF616	zinc finger protein 616	107.757	114.647	117.006	1.68733	0.255169	0.08676	0.129004	0.152634	0.152634	-2.1952	-1.7765	-1.50703	0.341929	-1.3454
85481	PSKH2	protein serine kinase H2	97.5785	93.5067	96.2583	-0.117977	-0.609837	-0.853319	0.243483	0.289219	0.426466	-0.735343	-0.618857	-0.618857	-1.46316	-1.34518
79711	IPO4	importin 4	101.576	99.2176	106.763	0.591037	-0.37616	-0.377349	0.00118882	0.000136034	0	-0.161939	-0.164159	-0.164159	-0.753509	-1.34455
23193	GANAB	glucosidase, alpha; neutral AB	95.3322	78.3494	101.17	-0.516386	-1.23004	-0.630785	-0.599252	-0.716254	-0.418518	0.169186	0.0984181	0	-1.86082	-1.34444
6504	SLAMF1	signaling lymphocytic activation molecule family member 1	94.5897	86.7202	90.7082	-0.648072	-0.887525	-1.10479	0.217267	0.25794	0.041423	-0.45672	-0.397914	-0.156077	-1.99232	-1.34425
6276	S100A5	S100 calcium binding protein A5	103.284	111.07	102.762	0.894031	0.108822	-0.558643	0.595905	0.709695	0.709695	-1.10544	-0.912336	-0.808228	-0.449821	-1.34385
3695	ITGB7	integrin, beta 7	106.544	108.022	118.281	1.47214	-0.0159191	0.144492	-0.160411	-0.192669	-0.10286	-1.32765	-1.08854	-0.943412	0.128573	-1.34357
51205	ACP6	acid phosphatase 6, lysophosphatidic	99.2882	109.521	88.5315	0.185251	0.0454498	-1.20342	1.13313	1.35066	1.35066	-1.52693	-1.24657	-1.24657	-1.15797	-1.34322
23708	GSPT2	G1 to S phase transition 2	97.7602	100.863	90.3785	-0.0857563	-0.30882	-1.11973	-0.25642	-0.307219	0	-0.0747512	-0.09502	0	-1.42855	-1.3428
8905	AP1S2	adaptor-related protein complex 1, sigma 2 subunit	93.8928	88.4979	86.4128	-0.771672	-0.814785	-1.29941	0.319336	0.379719	0	-0.439394	-0.384175	-0.384175	-2.1142	-1.34253
344018	FIGLA	folliculogenesis specific basic helix-loop-helix	101.263	96.3955	108.131	0.535458	-0.491632	-0.315373	-0.176258	-0.211577	0.00183808	-0.850832	-0.710438	-0.602897	-0.807005	-1.34246
3581	IL9R	interleukin 9 receptor	99.6836	101.903	96.9959	0.255386	-0.266285	-0.819899	0.553614	0.659238	0.154157	-1.07529	-0.888425	-0.888425	-1.08618	-1.34157
10599	SLCO1B1	solute carrier organic anion transporter family, member 1B1	96.3648	93.5824	91.5254	-0.333238	-0.606737	-1.06776	0.461027	0.548772	0.548772	-0.675191	-0.571158	-0.264447	-1.6745	-1.34126
5205	ATP8B1	ATPase, aminophospholipid transporter, class I, type 8B, member 1	103.283	103.583	109.597	0.893698	-0.197533	-0.248946	-0.248125	-0.297322	0	-1.14264	-0.94184	-0.94184	-0.446479	-1.34018
128646	SIRPD	signal-regulatory protein delta	103.326	102.091	111.181	0.901367	-0.25858	-0.177166	-0.401642	-0.480484	0	-1.07853	-0.891001	-0.891001	-0.435746	-1.33711
57689	LRRC4C	leucine rich repeat containing 4C	89.0223	64.0798	89.5219	-1.63551	-1.81392	-1.15854	-0.65538	-0.78322	-0.431201	0.589934	0.432063	0.432063	-2.97246	-1.33695
27253	PCDH17	protocadherin 17	102.367	101.523	107.965	0.731258	-0.281846	-0.322907	0.211308	0.250831	0.250831	-1.22441	-1.00668	-1.00668	-0.604752	-1.33601
51733	UPB1	ureidopropionase, beta	96.286	74.2427	108.826	-0.347217	-1.39807	-0.283906	-1.10277	-1.31701	-0.700728	1.41528	1.08654	1.08654	-1.68198	-1.33476
30846	EHD2	EH-domain containing 2	98.5794	81.1518	111.578	0.0595354	-1.11537	-0.159214	-0.961619	-1.1486	-1.13991	-0.213289	-0.204878	-0.108095	-1.27459	-1.33412
3304	HSPA1B	heat shock 70kDa protein 1B	104.14	112.476	105.057	1.04571	0.166361	-0.454668	0.153744	0.18215	0.18215	-1.48185	-1.21082	-0.88624	-0.288307	-1.33401
11337	GABARAP	GABA(A) receptor-associated protein	99.7631	85.5896	112.219	0.269491	-0.933784	-0.130171	-0.137958	-0.165881	-0.165881	-0.596646	-0.508873	0	-1.06395	-1.33345
4210	MEFV	Mediterranean fever	102.674	113.878	98.084	0.785696	0.2237	-0.770599	0.336555	0.400263	0	-2.17505	-1.76052	-0.699272	-0.546899	-1.33259
92579	G6PC3	glucose 6 phosphatase, catalytic, 3	98.7644	98.3978	96.7848	0.0923589	-0.409703	-0.829467	-0.264632	-0.317016	0	-1.15229	-0.949486	-0.150056	-1.23917	-1.33153
70	ACTC1	actin, alpha, cardiac muscle 1	92.6436	71.2119	97.402	-0.993231	-1.52209	-0.801502	-0.720588	-0.861021	-0.211705	0.252529	0.164507	0.164507	-2.32359	-1.33036
6599	SMARCC1	SWI/SNF related, matrix associated, actin dependent regulator of chromatin, subfamily c, member 1	91.5129	68.5424	95.4035	-1.19379	-1.63132	-0.892054	-0.739267	-0.883306	-0.0904366	0.301735	0.203527	0.0264124	-2.52337	-1.32959
900	CCNG1	cyclin G1	98.9668	83.9745	110.653	0.12825	-0.999874	-0.201111	-0.376316	-0.450267	0	-0.845209	-0.705979	-0.204358	-1.20098	-1.32923
29841	GRHL1	grainyhead-like 1 (Drosophila)	100.383	106.945	95.4594	0.379512	-0.0599679	-0.889519	0.902436	1.07542	0.506777	-0.927049	-0.770877	-0.745155	-0.949487	-1.329
9363	RAB33A	RAB33A, member RAS oncogene family	101.397	101.927	103.965	0.559331	-0.265296	-0.504118	-0.348773	-0.417406	-0.117721	-2.02906	-1.64475	-1.01529	-0.769414	-1.32874
9971	NR1H4	nuclear receptor subfamily 1, group H, member 4	95.868	90.3458	92.7826	-0.421361	-0.739173	-1.0108	0.27163	0.322801	0.189772	-0.589441	-0.50316	-0.30295	-1.74998	-1.32861
9719	ADAMTSL2	ADAMTS-like 2	97.9231	108.839	84.1326	-0.0568594	0.0175133	-1.40273	1.47868	1.76294	1.2808	-1.32048	-1.08286	-0.527729	-1.38522	-1.32836
23054	NCOA6	nuclear receptor coactivator 6	101.052	86.6766	116.409	0.49815	-0.889309	0.0596743	-0.650045	-0.776855	-0.776855	-0.459737	-0.400307	-0.400307	-0.829635	-1.32778
5579	PRKCB	protein kinase C, beta	105.361	107.884	114.142	1.26228	-0.0215558	-0.0430252	0.0214694	0.024333	0.0243503	-1.3053	-1.07083	-0.526094	-0.064581	-1.32686
25861	DFNB31	deafness, autosomal recessive 31	101.413	96.8451	108.714	0.562114	-0.473237	-0.288947	-0.141285	-0.169851	0	-0.85106	-0.710619	-0.293524	-0.762183	-1.3243
9722	NOS1AP	nitric oxide synthase 1 (neuronal) adaptor protein	99.3517	104.069	94.1317	0.196525	-0.177669	-0.949674	0.772005	0.919801	0.713586	-1.5044	-1.2287	-0.591937	-1.12734	-1.32387
9986	RCE1	RCE1 homolog, prenyl protein protease (S. cerevisiae)	92.4734	75.6796	92.846	-1.02342	-1.33928	-1.00793	-0.398232	-0.476415	-0.0931346	0.0590848	0.0111095	0.0111095	-2.34721	-1.32379
53616	ADAM22	ADAM metallopeptidase domain 22	99.6957	99.269	99.8153	0.25753	-0.374054	-0.692158	0.0347439	0.0401708	0.0401708	-0.675484	-0.571391	-0.571391	-1.06621	-1.32374
84108	PCGF6	polycomb group ring finger 6	100.795	108.852	95.4746	0.452525	0.0180667	-0.888828	1.00081	1.19279	0.428037	-1.48612	-1.21421	-1.21421	-0.870762	-1.32329
54464	XRN1	5'-3' exoribonuclease 1	101.012	83.6376	119.124	0.491073	-1.01366	0.182687	-1.04648	-1.24985	-0.570105	-0.172605	-0.172616	-0.172616	-0.83097	-1.32204
10426	TUBGCP3	tubulin, gamma complex associated protein 3	105.928	108.405	116.004	1.36284	-0.000244903	0.0413227	-0.339867	-0.40678	0	-0.993865	-0.823861	-0.768291	0.0410778	-1.32176
6004	RGS16	regulator of G-protein signaling 16	98.6604	103.213	92.2452	0.0739057	-0.21269	-1.03515	0.952422	1.13506	0.592927	-1.10906	-0.915206	-0.579355	-1.24784	-1.32175
5480	PPIC	peptidylprolyl isomerase C (cyclophilin C)	97.4352	104.916	85.9132	-0.143389	-0.142985	-1.32205	1.04781	1.24886	0.553515	-0.603885	-0.514613	-0.514613	-1.46503	-1.32164
1104	RCC1	regulator of chromosome condensation 1	97.1916	89.6382	98.7576	-0.186606	-0.768125	-0.740079	-0.292809	-0.350635	0	-0.476781	-0.413822	-0.413822	-1.5082	-1.3216
9293	GPR52	G protein-coupled receptor 52	93.5945	82.7573	90.8954	-0.82458	-1.04968	-1.09631	0.370298	0.440523	0.0456212	-0.595396	-0.507882	-0.363857	-2.14599	-1.32141
1312	COMT	catechol-O-methyltransferase	98.0519	93.8841	98.3085	-0.0340088	-0.594392	-0.760426	0.166034	0.196814	0.196814	-0.726417	-0.611779	-0.242604	-1.35482	-1.32081
5592	PRKG1	protein kinase, cGMP-dependent, type I	103.192	102.065	111.053	0.877693	-0.259669	-0.182985	-0.076684	-0.0927745	-0.0485359	-1.06068	-0.876842	-0.840866	-0.442655	-1.32035
1889	ECE1	endothelin converting enzyme 1	105.674	112.072	111.739	1.31776	0.149813	-0.151883	0.301696	0.358673	0.00251467	-1.46964	-1.20114	-1.20114	-0.0020694	-1.31983
1823	DSC1	desmocollin 1	113.492	112.386	142.083	2.70447	0.162657	1.22296	-0.219825	-0.263557	0	-1.48151	-1.21055	-0.775564	1.38562	-1.31885
55830	GLT8D1	glycosyltransferase 8 domain containing 1	99.0526	90.4451	105.384	0.143475	-0.73511	-0.439821	-0.0239053	-0.0298039	-0.0298039	-0.583296	-0.498287	-0.0141789	-1.17493	-1.31841
79763	ISOC2	isochorismatase domain containing 2	92.0869	86.476	81.716	-1.09197	-0.897518	-1.51222	0.709667	0.845425	0.732126	-0.887498	-0.739513	-0.739513	-2.40974	-1.31777
55785	FGD6	FYVE, RhoGEF and PH domain containing 6	105.209	98.0991	122.591	1.23544	-0.421924	0.33979	0.30176	0.35875	0	-1.77452	-1.4429	-0.745975	-0.0821336	-1.31757
9928	KIF14	kinesin family member 14	104.867	110.55	110.012	1.17467	0.0875226	-0.230152	0.317674	0.377737	0	-1.39992	-1.14586	-1.14586	-0.142629	-1.3173
122953	JDP2	Jun dimerization protein 2	93.695	78.2844	95.4431	-0.806758	-1.2327	-0.890256	-0.243658	-0.291992	0	-1.22005	-1.00322	0	-2.12296	-1.3162
26251	KCNG2	potassium voltage-gated channel, subfamily G, member 2	99.3454	104.955	93.4846	0.195395	-0.141378	-0.978994	0.504349	0.60046	0	-1.17439	-0.967013	0	-1.12037	-1.31577
124359	CDYL2	chromodomain protein, Y-like 2	101.339	90.1001	114.72	0.54902	-0.749227	-0.0168335	-0.25386	-0.304164	-0.304164	-0.379362	-0.336571	-0.0441038	-0.766061	-1.31508
57758	SCUBE2	signal peptide, CUB domain, EGF-like 2	101.203	103.909	101.723	0.524938	-0.184205	-0.605717	0.125037	0.1479	0.1479	0.140766	0.0758812	0.0758812	-0.789922	-1.31486
10402	ST3GAL6	ST3 beta-galactoside alpha-2,3-sialyltransferase 6	107.148	112.074	117.631	1.57931	0.149884	0.115071	-0.339009	-0.405756	0	-0.793267	-0.66479	-0.164005	0.264955	-1.31435
27087	B3GAT1	beta-1,3-glucuronyltransferase 1 (glucuronosyltransferase P)	95.6604	79.8996	101.72	-0.458184	-1.16661	-0.605837	0.52751	0.628093	0.0516505	-0.58215	-0.497378	0	-1.77245	-1.31426
59269	HIVEP3	human immunodeficiency virus type I enhancer binding protein 3	105.628	103.129	119.763	1.30964	-0.216119	0.211643	-0.281238	-0.33683	-0.102837	-1.098	-0.906439	-0.860555	-0.00447626	-1.31412
23367	LARP1	La ribonucleoprotein domain family, member 1	94.5032	69.0375	107.004	-0.663421	-1.61106	-0.366446	-1.24461	-1.48624	-1.48624	-0.496753	-0.42966	0	-1.97751	-1.31409
11245	GPR176	G protein-coupled receptor 176	100.507	100.753	101.865	0.401433	-0.313331	-0.599294	-0.279545	-0.334809	0	-0.715242	-0.602918	-0.255719	-0.912626	-1.31406
55105	GPATCH2	G patch domain containing 2	104.688	110.285	109.636	1.14299	0.0767008	-0.247206	0.323906	0.385172	0.16495	-1.40268	-1.14804	-0.594979	-0.170505	-1.31349
1431	CS	citrate synthase	103.851	104.759	111.358	0.994526	-0.149412	-0.169168	-0.329172	-0.394019	-0.364937	-1.16369	-0.958532	-0.540231	-0.318579	-1.31311
8798	DYRK4	dual-specificity tyrosine-(Y)-phosphorylation regulated kinase 4	95.7204	92.7967	90.3458	-0.447526	-0.638886	-1.12121	0.482327	0.574185	0.200894	-0.673687	-0.569965	-0.489765	-1.7601	-1.31257
54870	QRICH1	glutamine-rich 1	101.384	88.3488	116.544	0.55689	-0.820887	0.0658258	-0.886712	-1.05922	-1.05922	-0.13419	-0.142154	-0.022273	-0.755061	-1.31195
51764	GNG13	guanine nucleotide binding protein (G protein), gamma 13	99.4297	94.2906	103.552	0.210344	-0.57776	-0.522849	-0.396454	-0.474295	0	-0.301973	-0.275203	0	-1.10061	-1.31095
4355	MPP2	membrane protein, palmitoylated 2 (MAGUK p55 subfamily member 2)	95.3337	98.5893	83.6557	-0.516119	-0.401867	-1.42434	1.02247	1.21863	0.64483	-0.908219	-0.755944	-0.546078	-1.8262	-1.31009
5111	PCNA	proliferating cell nuclear antigen	105.046	114.76	107.142	1.20651	0.259788	-0.360194	0.619982	0.738422	0.377516	-1.82844	-1.48566	-1.2012	-0.100406	-1.30692
4864	NPC1	Niemann-Pick disease, type C1	101.088	94.3884	110.048	0.50448	-0.573757	-0.228508	-0.466984	-0.558444	-0.558444	-1.7191	-1.39896	-1.39896	-0.802265	-1.30675
417	ART1	ADP-ribosyltransferase 1	96.5262	99.8289	87.2794	-0.304615	-0.351147	-1.26015	0.794254	0.946347	0.946347	-0.887016	-0.739131	0	-1.61129	-1.30668
25921	ZDHHC5	zinc finger, DHHC-type containing 5	96.9465	94.2081	94.0211	-0.230072	-0.581135	-0.954687	0.373552	0.444405	0.113693	-0.511174	-0.441095	-0.199323	-1.53582	-1.30575
84893	FBXO18	F-box protein, helicase, 18	103	112.24	101.468	0.843575	0.156697	-0.617268	0.81763	0.974237	0.938927	-0.606507	-0.516693	-0.516693	-0.460571	-1.30415
4544	MTNR1B	melatonin receptor 1B	101.327	94.8576	110.64	0.546946	-0.55456	-0.201681	-0.214281	-0.256943	-0.254398	-0.749601	-0.630164	-0.422617	-0.75624	-1.30319
10127	ZNF263	zinc finger protein 263	104.128	101.044	116.055	1.04357	-0.30141	0.0436699	0.0186651	0.0209871	0	-2.02146	-1.63872	-1.63872	-0.25774	-1.30131
27324	TOX3	TOX high mobility group box family member 3	96.8678	94.8694	93.2331	-0.244038	-0.554078	-0.990391	0.436313	0.519286	0.383317	-0.423395	-0.371488	-0.371488	-1.54447	-1.30043
10864	SLC22A7	solute carrier family 22 (organic anion transporter), member 7	102.453	86.4598	122.697	0.74655	-0.898181	0.344578	-1.03068	-1.23099	-1.01913	-0.710732	-0.599341	0	-0.553603	-1.30015
150290	DUSP18	dual specificity phosphatase 18	96.0912	88.0872	96.3303	-0.381766	-0.831591	-0.850057	0.0184661	0.0207496	0	-0.0634475	-0.0860564	0	-1.68165	-1.29988
7044	LEFTY2	left-right determination factor 2	94.206	80.7919	95.5592	-0.716128	-1.1301	-0.884996	-0.2451	-0.293713	-0.0238266	-0.168868	-0.169653	-0.160914	-2.01509	-1.29896
51804	SIX4	SIX homeobox 4	104.494	102.553	116.205	1.10864	-0.239689	0.0504714	-0.009859	-0.0130452	0	-1.05817	-0.874853	-0.808277	-0.189218	-1.29786
3692	EIF6	eukaryotic translation initiation factor 6	100.843	102.38	102.088	0.461092	-0.246757	-0.589203	0.342446	0.407292	0	-1.0503	-0.868609	-0.273803	-0.83596	-1.29705
794	CALB2	calbindin 2	95.2778	81.7919	98.8952	-0.526034	-1.08918	-0.733845	-0.355337	-0.425237	-0.425237	-0.233031	-0.220533	-0.0568104	-1.82303	-1.29699
10560	SLC19A2	solute carrier family 19 (thiamine transporter), member 2	94.3641	94.3003	84.0328	-0.688082	-0.577363	-1.40725	-0.0041141	-0.0061909	0	-0.719168	-0.606031	0	-1.98461	-1.29653
25788	RAD54B	RAD54 homolog B (S. cerevisiae)	102.394	94.3965	115.384	0.736141	-0.573428	0.0132334	-0.586661	-0.701231	-0.410518	-0.625694	-0.531907	-0.363878	-0.560194	-1.29634
211	ALAS1	aminolevulinate, delta-, synthase 1	100.429	83.2288	117.83	0.387629	-1.03039	0.124082	-0.586827	-0.701429	-0.207617	0.162373	0.0930149	0.0930149	-0.906305	-1.29393
2521	FUS	fused in sarcoma	100.395	80.5258	120.154	0.3816	-1.14098	0.229362	-1.01161	-1.20824	-0.304128	-0.152238	-0.156466	-0.0337617	-0.911623	-1.29322
4131	MAP1B	microtubule-associated protein 1B	102.615	86.5057	123.444	0.775235	-0.896302	0.37844	-0.95872	-1.14514	-0.339885	-0.164407	-0.166115	-0.166115	-0.517862	-1.2931
54888	NSUN2	NOP2/Sun RNA methyltransferase family, member 2	102.158	101.899	107.768	0.694307	-0.266448	-0.331819	-1.03874	-1.24061	-1.24061	-1.02613	-0.849443	-0.118893	-0.598267	-1.29257
124222	PAQR4	progestin and adipoQ receptor family member IV	102.004	96.2724	112.252	0.666994	-0.496671	-0.128679	0.263141	0.312672	0.312672	-0.651206	-0.552138	0	-0.625351	-1.29234
5322	PLA2G5	phospholipase A2, group V	100.502	94.2771	108.197	0.400593	-0.578313	-0.3124	-0.224939	-0.269659	0	-0.63451	-0.538898	-0.150925	-0.890713	-1.29131
5476	CTSA	cathepsin A	99.4736	81.5843	115.673	0.218143	-1.09768	0.0263379	-1.12401	-1.34235	-0.310412	0.570114	0.416346	0.261218	-1.07134	-1.28948
6799	SULT1A2	sulfotransferase family, cytosolic, 1A, phenol-preferring, member 2	100.394	87.2151	114.201	0.381418	-0.867275	-0.0403513	-0.826923	-0.98789	-0.636347	-0.42177	-0.370199	0	-0.907626	-1.28904
64132	XYLT2	xylosyltransferase II	94.2494	94.2613	83.785	-0.708435	-0.57896	-1.41848	-0.915076	-1.09306	-1.09306	-1.19955	-0.986969	-0.240934	-1.99744	-1.289
5995	RGR	retinal G protein coupled receptor	100.616	86.1025	116.08	0.420765	-0.912798	0.0447843	-0.896256	-1.07061	-1.07061	0.135525	0.0717255	0	-0.868014	-1.28878
30817	EMR2	egf-like module containing, mucin-like, hormone receptor-like 2	99.8504	96.5437	103.661	0.284969	-0.485567	-0.517908	0.253668	0.301371	0.301371	-1.10106	-0.908864	-0.87967	-1.00347	-1.28844
129563	DIS3L2	DIS3 mitotic control homolog (S. cerevisiae)-like 2	100	101.573	99.747	0.311501	-0.279794	-0.695252	-0.391687	-0.468606	0	-1.30799	-1.07295	-1.07295	-0.975046	-1.28655
9559	VPS26A	vacuolar protein sorting 26 homolog A (S. pombe)	95.8155	78.926	103.819	-0.43066	-1.20644	-0.510744	0.262094	0.311424	0.311424	-0.0800843	-0.0992491	0	-1.71719	-1.28653
375316	RBM44	RNA binding motif protein 44	106.057	111.569	114.433	1.3858	0.129252	-0.0298321	0.159085	0.188522	0.0240504	-1.41563	-1.15832	-0.211252	0.0994204	-1.28638
162466	PHOSPHO1	phosphatase, orphan 1	99.3057	94.5748	103.357	0.188351	-0.566133	-0.531668	-0.123662	-0.148824	-0.0197899	-0.438019	-0.383085	-0.191542	-1.0978	-1.28615
1270	CNTF	ciliary neurotrophic factor	98.2295	102.832	91.6997	-0.00252517	-0.22827	-1.05987	0.216609	0.257155	0.257155	-1.05734	-0.874197	-0.191712	-1.28814	-1.28561
9488	PIGB	phosphatidylinositol glycan anchor biosynthesis, class B	100.676	113.546	91.6013	0.431334	0.210141	-1.06433	0.121946	0.144212	0.144212	-0.868863	-0.724736	-0.724736	-0.854187	-1.28552
2199	FBLN2	fibulin 2	101.419	93.1145	112.986	0.563213	-0.625882	-0.0953901	-0.399309	-0.4777	0	-1.30445	-1.07015	-0.714567	-0.721272	-1.28448
91179	SCARF2	scavenger receptor class F, member 2	104.154	99.0945	118.303	1.04829	-0.381194	0.145499	-0.481116	-0.575305	-0.501427	-0.0842171	-0.102526	-0.102526	-0.235695	-1.28398
10425	ARIH2	ariadne homolog 2 (Drosophila)	103.609	98.6016	116.631	0.951595	-0.401362	0.0697317	-0.385801	-0.461584	-0.208133	-0.881864	-0.735045	-0.453414	-0.33163	-1.28323
134266	GRPEL2	GrpE-like 2, mitochondrial (E. coli)	101.773	93.0445	114.466	0.625981	-0.628748	-0.0283269	-0.600421	-0.717648	-0.211185	-1.00646	-0.833847	-0.687244	-0.657074	-1.28306
27336	HTATSF1	HIV-1 Tat specific factor 1	96.4982	84.4137	101.628	-0.309575	-0.981899	-0.610013	-0.198178	-0.237729	-0.237729	0.485137	0.348961	0	-1.59191	-1.28234
3482	IGF2R	insulin-like growth factor 2 receptor	94.6133	84.3449	94.3131	-0.643894	-0.984717	-0.941456	-0.043261	-0.0528973	0.0107073	-0.297563	-0.271706	-0.1303	-1.92617	-1.28228
253152	EPHX4	epoxide hydrolase 4	103.329	92.6981	120.892	0.901945	-0.642922	0.262799	-0.66731	-0.797454	-0.694456	-0.639146	-0.542575	0	-0.380122	-1.28207
60560	NAA35	N(alpha)-acetyltransferase 35, NatC auxiliary subunit	106.67	107.262	120.844	1.49449	-0.0469956	0.260642	0.0323832	0.0373543	0.0373543	-1.47258	-1.20347	-0.417565	0.213646	-1.28084
1409	CRYAA	crystallin, alpha A	109.907	117.574	124.205	2.06856	0.374945	0.412906	0.452401	0.53848	0	-1.43247	-1.17167	-1.17167	0.787851	-1.28071
57709	SLC7A14	solute carrier family 7 (orphan transporter), member 14	93.9071	87.2317	88.9792	-0.769145	-0.866593	-1.18313	0.156613	0.185574	0.15667	-0.413988	-0.364028	-0.0754732	-2.04973	-1.28058
55178	RNMTL1	RNA methyltransferase like 1	101.824	77.7963	128.512	0.63506	-1.25267	0.608063	-0.882602	-1.05432	-0.435095	-0.0269964	-0.0571514	-0.0323881	-0.644609	-1.27967
6738	TROVE2	TROVE domain family, member 2	101.263	96.2652	109.645	0.535556	-0.496965	-0.246788	-0.250177	-0.29977	-0.263472	-0.782345	-0.656129	-0.629393	-0.743754	-1.27931
4323	MMP14	matrix metallopeptidase 14 (membrane-inserted)	95.5013	70.7559	110.135	-0.486399	-1.54075	-0.224596	-0.924333	-1.10411	-0.684816	-0.131079	-0.139687	-0.0437611	-1.76534	-1.27894
79813	EHMT1	euchromatic histone-lysine N-methyltransferase 1	103.148	118.381	97.0668	0.86987	0.407975	-0.816688	1.63665	1.95142	1.71344	-1.68656	-1.37315	-1.37315	-0.408713	-1.27858
4628	MYH10	myosin, heavy chain 10, non-muscle	102.196	100.457	109.529	0.700913	-0.325452	-0.252029	-0.103458	-0.124719	0	-0.952942	-0.791409	-0.388407	-0.577481	-1.27839
4627	MYH9	myosin, heavy chain 9, non-muscle	96.9503	86.2302	101.851	-0.229392	-0.907576	-0.599912	-0.120901	-0.14553	-0.14553	-0.274977	-0.253796	-0.253796	-1.50749	-1.2781
11219	TREX2	three prime repair exonuclease 2	93.4278	89.1377	85.4392	-0.85416	-0.788605	-1.34353	0.554923	0.660799	0.335649	0.428528	0.304071	0.183488	-2.13213	-1.27797
57538	ALPK3	alpha-kinase 3	95.4183	95.1609	87.8086	-0.501116	-0.542151	-1.23617	0.694021	0.826759	0.0488465	-0.735056	-0.61863	-0.329826	-1.77832	-1.27721
4488	MSX2	msh homeobox 2	100.899	97.5129	107.144	0.471018	-0.445912	-0.360109	0.0327422	0.0377826	0	-0.347598	-0.311383	-0.291242	-0.806021	-1.27704
8187	ZNF239	zinc finger protein 239	104.579	99.7027	119.571	1.12365	-0.35631	0.202959	-0.559269	-0.66855	-0.0974312	-1.01894	-0.843745	-0.786721	-0.153351	-1.277
10343	PKDREJ	polycystic kidney disease (polycystin) and REJ homolog (sperm receptor for egg jelly homolog, sea urchin)	92.5342	78.3611	91.7074	-1.01264	-1.22956	-1.05952	-0.170045	-0.204164	0	-0.469735	-0.408235	-0.379069	-2.28908	-1.27644
170463	SSBP4	single stranded DNA binding protein 4	89.666	70.3651	87.7012	-1.52134	-1.55674	-1.24104	-0.230567	-0.276373	-0.0650952	0.0258771	-0.0152236	0	-2.79777	-1.27643
55159	RFWD3	ring finger and WD repeat domain 3	99.1095	102.291	95.8671	0.153564	-0.250405	-0.871045	-0.373734	-0.447186	-0.447186	-0.997385	-0.826652	-0.826652	-1.12145	-1.27501
84823	LMNB2	lamin B2	107.426	112.124	119.558	1.62862	0.151939	0.202387	0.78634	0.936905	0.617916	-2.26302	-1.83028	-1.83028	0.354326	-1.27429
80831	APOL5	apolipoprotein L, 5	103.308	112.205	103.373	0.898255	0.15524	-0.53098	-0.330848	-0.396019	-0.0570301	-0.814941	-0.681977	-0.0482508	-0.37574	-1.274
8549	LGR5	leucine-rich repeat containing G protein-coupled receptor 5	102.302	108.863	102.468	0.719758	0.0184986	-0.571958	-0.13442	-0.161659	-0.0477539	-0.50504	-0.436231	-0.340797	-0.55346	-1.27322
3361	HTR5A	5-hydroxytryptamine (serotonin) receptor 5A, G protein-coupled	105.301	100.146	122.117	1.25162	-0.338151	0.318323	-0.656474	-0.784526	0	-1.09257	-0.902134	-0.775829	-0.0198285	-1.27145
2959	GTF2B	general transcription factor IIB	95.3794	90.6425	91.8718	-0.508023	-0.727031	-1.05207	0.443193	0.527494	0.527494	-0.49496	-0.428238	-0.428238	-1.7791	-1.27108
6725	SRMS	src-related kinase lacking C-terminal regulatory tyrosine and N-terminal myristylation sites	95.6561	91.3315	92.3346	-0.458935	-0.69884	-1.0311	0.332259	0.395138	0.336522	-0.572164	-0.489459	-0.250825	-1.72994	-1.271
26290	GALNT8	UDP-N-acetyl-alpha-D-galactosamine:polypeptide N-acetylgalactosaminyltransferase 8 (GalNAc-T8)	100.389	83.1267	118.275	0.380555	-1.03456	0.144257	-0.302773	-0.362523	-0.182391	0.464283	0.332424	0.322708	-0.890307	-1.27086
6446	SGK1	serum/glucocorticoid regulated kinase 1	93.8699	89.2491	87.235	-0.775738	-0.784049	-1.26216	0.478111	0.569155	0.29874	-0.486422	-0.421467	-0.194579	-2.04621	-1.27047
26135	SERBP1	SERPINE1 mRNA binding protein 1	102.425	107.895	103.887	0.741651	-0.021092	-0.507677	0.607021	0.722958	0.5097	-1.5699	-1.28065	-0.324282	-0.528769	-1.27042
9632	SEC24C	SEC24 family, member C (S. cerevisiae)	95.2194	80.7709	100.192	-0.536386	-1.13096	-0.675105	-0.396698	-0.474585	-0.0845731	0.15452	0.0867882	0	-1.80606	-1.26968
4974	OMG	oligodendrocyte myelin glycoprotein	97.6649	88.6266	102.671	-0.102658	-0.809518	-0.562753	-0.841186	-1.00491	-0.454459	0.178547	0.105841	0	-1.37227	-1.26961
6274	S100A3	S100 calcium binding protein A3	101.585	108.145	100.395	0.592575	-0.010877	-0.665909	0.655032	0.780241	0.345904	-0.412264	-0.362662	0	-0.676786	-1.26936
79746	ECHDC3	enoyl CoA hydratase domain containing 3	99.1123	95.7677	101.925	0.154057	-0.517321	-0.596553	-0.000224367	-0.00155004	0	-0.75061	-0.630963	-0.590061	-1.11387	-1.26793
5494	PPM1A	protein phosphatase, Mg2+/Mn2+ dependent, 1A	101.43	94.9281	111.766	0.565112	-0.551677	-0.150683	-0.510505	-0.610369	-0.193634	-0.889849	-0.741378	-0.110817	-0.70236	-1.26747
439996	IFIT1B	interferon-induced protein with tetratricopeptide repeats 1B	90.7272	74.0355	88.7413	-1.33313	-1.40655	-1.19391	-0.212643	-0.254988	-0.0313934	0.139215	0.0746509	0.102234	-2.60046	-1.26734
221938	MMD2	monocyte to macrophage differentiation-associated 2	101.303	97.1989	109.228	0.542617	-0.458757	-0.265663	0.223182	0.264998	0	-0.638781	-0.542286	-0.542286	-0.72442	-1.26704
10929	SRSF8	serine/arginine-rich splicing factor 8	101.242	93.9415	111.936	0.531828	-0.592045	-0.142978	-0.611209	-0.73052	-0.3098	-0.711397	-0.599869	0	-0.735024	-1.26685
79029	SPATA5L1	spermatogenesis associated 5-like 1	103.248	96.0081	117.928	0.887658	-0.507484	0.128512	-0.832452	-0.994486	-0.302385	-0.535109	-0.460075	-0.420181	-0.378972	-1.26663
54749	EPDR1	ependymin related protein 1 (zebrafish)	102.104	100.54	109.376	0.684654	-0.322042	-0.258967	-0.0630743	-0.0765367	-0.0745209	-0.478191	-0.41494	-0.41494	-0.581009	-1.26566
10212	DDX39A	DEAD (Asp-Glu-Ala-Asp) box polypeptide 39A	95.2715	97.1709	85.6846	-0.527146	-0.459907	-1.33241	0.872502	1.03971	0.827744	-0.805263	-0.674303	-0.674303	-1.79232	-1.26517
4200	ME2	malic enzyme 2, NAD(+)-dependent, mitochondrial	98.9379	101.849	95.8131	0.123125	-0.268486	-0.873491	-0.439976	-0.526221	-0.526221	-0.996615	-0.826041	-0.512869	-1.14198	-1.2651
10210	TOPORS	topoisomerase I binding, arginine/serine-rich, E3 ubiquitin protein ligase	93.5343	81.6312	92.9279	-0.83527	-1.09575	-1.00422	0.248566	0.295283	0	-0.168948	-0.169716	0	-2.09997	-1.2647
27125	AFF4	AF4/FMR2 family, member 4	98.6748	101.127	95.4481	0.0764592	-0.298033	-0.890032	0.626296	0.745955	0	-0.966491	-0.802154	-0.50777	-1.18806	-1.26452
26512	INTS6	integrator complex subunit 6	101.111	99.0771	106.843	0.508577	-0.381908	-0.373719	0.195048	0.231431	0.0549988	-0.806967	-0.675654	-0.675654	-0.755626	-1.2642
23011	RAB21	RAB21, member RAS oncogene family	103.873	103.509	113.669	0.998506	-0.200552	-0.0644558	0.193477	0.229556	0.0732789	-0.956942	-0.794581	-0.794581	-0.265007	-1.26351
8022	LHX3	LIM homeobox 3	99.3314	104.606	94.915	0.192914	-0.155695	-0.914184	0.758489	0.903675	0.903675	-1.1071	-0.913652	-0.582728	-1.06988	-1.26279
66005	CHID1	chitinase domain containing 1	99.8582	97.3677	103.515	0.286349	-0.451854	-0.52454	0.0789808	0.0929502	0	-0.841273	-0.702858	-0.277015	-0.976394	-1.26274
7693	ZNF134	zinc finger protein 134	95.047	93.4791	88.2094	-0.566971	-0.610965	-1.21801	0.712951	0.849344	0.558998	-1.22044	-1.00353	-0.737174	-1.82897	-1.262
7752	ZNF200	zinc finger protein 200	91.3678	79.5002	86.4439	-1.21952	-1.18295	-1.298	0.39701	0.472393	0.171731	-0.14764	-0.15282	0	-2.48095	-1.26143
59307	SIGIRR	single immunoglobulin and toll-interleukin 1 receptor (TIR) domain	101.423	96.5532	110.411	0.563882	-0.485179	-0.212055	-0.330523	-0.395631	0	-0.781265	-0.655272	0	-0.697234	-1.26112
6812	STXBP1	syntaxin binding protein 1	98.6593	97.811	98.4848	0.0737208	-0.433713	-0.752438	0.20463	0.242863	0.242863	-1.04584	-0.865077	-0.865077	-1.18615	-1.25987
80031	SEMA6D	sema domain, transmembrane domain (TM), and cytoplasmic domain, (semaphorin) 6D	93.4851	93.1354	82.4913	-0.843997	-0.625027	-1.47709	0.720951	0.858888	0.420633	-0.87799	-0.731974	0	-2.10212	-1.25812
83707	TRPT1	tRNA phosphotransferase 1	102.058	98.3141	111.394	0.676485	-0.413127	-0.167535	-0.0829209	-0.100216	-0.0668865	-0.84402	-0.705036	-0.608927	-0.580663	-1.25715
1457	CSNK2A1	casein kinase 2, alpha 1 polypeptide	106.801	111.829	117.761	1.5178	0.139867	0.120963	0.0189035	0.0212715	0	-1.39684	-1.14341	-0.970286	0.26083	-1.25697
4074	M6PR	mannose-6-phosphate receptor (cation dependent)	99.3056	86.5927	111.212	0.188346	-0.89274	-0.175778	-0.78105	-0.933158	0	-0.52497	-0.452035	0	-1.06852	-1.25686
9564	BCAR1	breast cancer anti-estrogen resistance 1	101.128	110.229	97.0104	0.51159	0.0743976	-0.819245	0.893642	1.06493	0.463061	-1.88777	-1.53271	-1.03192	-0.744847	-1.25644
3184	HNRNPD	heterogeneous nuclear ribonucleoprotein D (AU-rich element RNA binding protein 1, 37kDa)	102.288	89.2507	120.503	0.717257	-0.78398	0.245208	-1.02919	-1.22921	-1.17129	-0.472049	-0.41007	-0.228367	-0.538772	-1.25603
145226	RDH12	retinol dehydrogenase 12 (all-trans/9-cis/11-cis)	98.7764	97.1242	99.668	0.0944783	-0.461815	-0.698828	-0.150568	-0.180926	0	0.478555	0.343741	0.202332	-1.16064	-1.25512
51043	ZBTB7B	zinc finger and BTB domain containing 7B	99.933	102.277	99.5565	0.299612	-0.250977	-0.703881	0.402362	0.478778	0	-1.09426	-0.903471	-0.207904	-0.954859	-1.25447
26524	LATS2	LATS, large tumor suppressor, homolog 2 (Drosophila)	103.903	109.863	108.258	1.0038	0.0594307	-0.30963	0.369061	0.439046	0.160057	-1.31343	-1.07727	-0.99332	-0.2502	-1.254
10026	PIGK	phosphatidylinositol glycan anchor biosynthesis, class K	103.871	103.026	114.311	0.998112	-0.220341	-0.035347	-0.184994	-0.222	0	-1.03346	-0.855258	-0.561255	-0.255688	-1.2538
5319	PLA2G1B	phospholipase A2, group IB (pancreas)	101.72	99.0228	109.509	0.6165	-0.384129	-0.252955	0.37992	0.452002	0.452002	-0.869455	-0.725206	0	-0.637084	-1.25358
493829	TRIM72	tripartite motif containing 72	97.6757	102.232	90.7871	-0.100744	-0.252803	-1.10121	0.848412	1.01096	0.749269	-1.00047	-0.829099	-0.66093	-1.35402	-1.25327
3612	IMPA1	inositol(myo)-1(or 4)-monophosphatase 1	98.066	87.6843	105.46	-0.0315188	-0.848076	-0.436406	-0.284841	-0.341128	-0.333481	-0.404887	-0.356812	-0.356812	-1.28448	-1.25296
9162	DGKI	diacylglycerol kinase, iota	102.176	109.056	102.291	0.697492	0.0264024	-0.580006	0.606409	0.722227	0.576863	-1.2775	-1.04878	-0.437395	-0.553604	-1.2511
10723	SLC12A7	solute carrier family 12 (potassium/chloride transporters), member 7	97.4427	88.5454	102.301	-0.142061	-0.812841	-0.579542	0.478225	0.569291	0	-0.568959	-0.486918	0	-1.39238	-1.25032
126129	CPT1C	carnitine palmitoyltransferase 1C	97.6143	89.4842	102.151	-0.111631	-0.774427	-0.586332	0.378038	0.449757	0.330757	-0.203976	-0.197493	-0.0594972	-1.36076	-1.24913
9727	RAB11FIP3	RAB11 family interacting protein 3 (class II)	100.354	93.749	109.03	0.374284	-0.59992	-0.274647	-0.181514	-0.217848	-0.217848	0.165557	0.09554	0	-0.874567	-1.24885
286410	ATP11C	ATPase, class VI, type 11C	98.5925	95.9082	100.188	0.0618578	-0.511573	-0.675285	0.163712	0.194044	0.194044	-0.737143	-0.620285	-0.638868	-1.18686	-1.24872
9402	GRAP2	GRB2-related adaptor protein 2	101.516	95.2081	112.263	0.580315	-0.540218	-0.128138	0.622854	0.741849	0.442597	-0.15488	-0.15856	0	-0.668356	-1.24867
16	AARS	alanyl-tRNA synthetase	102.039	93.2141	116.116	0.673109	-0.621808	0.046431	-0.131484	-0.158156	0	-0.334484	-0.300984	0	-0.575377	-1.24849
51276	ZNF571	zinc finger protein 571	101.811	98.7152	110.285	0.632789	-0.396717	-0.217784	-0.0332503	-0.0409535	0	-0.779641	-0.653985	-0.348794	-0.614501	-1.24729
55422	ZNF331	zinc finger protein 331	102.797	100.55	112.486	0.807588	-0.321625	-0.118058	-0.027292	-0.0338446	0	-0.925646	-0.769764	-0.742288	-0.439683	-1.24727
781	CACNA2D1	calcium channel, voltage-dependent, alpha 2/delta subunit 1	102.606	107.181	105.754	0.773663	-0.0503328	-0.423076	0.695423	0.828431	0.828431	-0.253711	-0.236932	-0.214071	-0.473409	-1.24707
9353	SLIT2	slit homolog 2 (Drosophila)	103.903	105.422	112.421	1.00368	-0.122292	-0.121022	0.119721	0.141558	0	-1.65216	-1.34588	-1.11339	-0.243314	-1.247
55803	ADAP2	ArfGAP with dual PH domains 2	97.2397	90.4147	99.9007	-0.178069	-0.736353	-0.688288	0.560541	0.667503	0.234378	-0.510219	-0.440338	-0.239623	-1.42464	-1.24657
844	CASQ1	calsequestrin 1 (fast-twitch, skeletal muscle)	92.9267	83.7679	89.0286	-0.943035	-1.00833	-1.18089	-0.309333	-0.37035	0	-0.386969	-0.342603	0	-2.18922	-1.24619
57379	AICDA	activation-induced cytidine deaminase	100.858	102.317	103.327	0.463764	-0.249352	-0.533063	0.00258206	0.00179832	0.00179832	-0.725745	-0.611246	-0.611246	-0.782415	-1.24618
51347	TAOK3	TAO kinase 3	104.618	109.944	111.161	1.13056	0.0627614	-0.178091	0.240852	0.28608	0.200863	-1.30865	-1.07348	-1.00176	-0.11533	-1.24589
59272	ACE2	angiotensin I converting enzyme (peptidyl-dipeptidase A) 2	103.288	93.087	121.194	0.894665	-0.627007	0.276492	-0.9035	-1.07925	-1.0313	-0.618172	-0.525943	-0.338819	-0.350515	-1.24518
55229	PANK4	pantothenate kinase 4	97.4848	91.4989	99.9389	-0.134596	-0.69199	-0.686556	-0.00543398	-0.00776566	-0.00776566	-0.55196	-0.473438	-0.450107	-1.37855	-1.24395
7342	UBP1	upstream binding protein 1 (LBP-1a)	103.304	121.359	95.7641	0.897537	0.529818	-0.875712	0.703949	0.838604	0.345858	-0.881491	-0.73475	-0.605618	-0.345895	-1.24343
2140	EYA3	eyes absent homolog 3 (Drosophila)	100.239	110.693	93.4109	0.353958	0.0933697	-0.982333	1.1592	1.38176	0.462835	-0.91966	-0.765017	-0.28336	-0.888963	-1.24292
8934	RAB7L1	RAB7, member RAS oncogene family-like 1	96.8928	97.69	92.0627	-0.239589	-0.438664	-1.04342	-0.119078	-0.143355	0	0.483948	0.348018	0	-1.48209	-1.2425
266977	GPR110	G protein-coupled receptor 110	104.433	103.758	116.098	1.09771	-0.190356	0.0455858	-0.007235	-0.00991447	-0.000827665	-0.793643	-0.665089	-0.190714	-0.14477	-1.24248
1827	RCAN1	regulator of calcineurin 1	109.099	97.8556	139.697	1.9253	-0.431887	1.11483	-1.29802	-1.54996	-0.906864	-0.73528	-0.618807	-0.439734	0.682947	-1.24236
3567	IL5	interleukin 5 (colony-stimulating factor, eosinophil)	83.4992	61.8375	72.0523	-2.61511	-1.90567	-1.95008	0.0444036	0.0516958	0.212158	0.665034	0.491616	0.46837	-3.85575	-1.24064
3203	HOXA6	homeobox A6	106.13	104.489	122.137	1.39871	-0.160446	0.319209	-0.479655	-0.573562	-0.431581	-1.0795	-0.891765	-0.891765	0.158762	-1.23994
388566	ZNF470	zinc finger protein 470	104.116	118.057	102.002	1.04158	0.394717	-0.593073	0.98779	1.17726	1.17726	-2.77722	-2.23803	-2.23803	-0.198356	-1.23993
9362	CPNE6	copine VI (neuronal)	96.5694	92.4156	95.622	-0.296953	-0.65448	-0.882149	-0.149166	-0.179253	-0.179253	-0.944254	-0.78452	-0.78452	-1.53663	-1.23968
2781	GNAZ	guanine nucleotide binding protein (G protein), alpha z polypeptide	100.388	101.266	102.577	0.380241	-0.292363	-0.567006	0.274643	0.326396	0.326396	-0.947247	-0.786893	-0.545877	-0.859368	-1.23961
89790	SIGLEC10	sialic acid binding Ig-like lectin 10	97.969	94.5146	99.2075	-0.0487115	-0.568595	-0.719696	0.040192	0.046671	0	-1.36848	-1.12092	-0.420586	-1.28829	-1.23958
1839	HBEGF	heparin-binding EGF-like growth factor	101.71	101.673	107.393	0.614781	-0.275685	-0.348808	0.0110861	0.0119446	0	-1.19947	-0.986902	-0.986902	-0.624492	-1.23927
759	CA1	carbonic anhydrase I	97.6891	92.0707	100.329	-0.0983557	-0.668592	-0.668885	0.000292537	-0.000933323	0	0.0861794	0.032595	0.032595	-1.33748	-1.23912
51142	CHCHD2	coiled-coil-helix-coiled-coil-helix domain containing 2	97.295	82.9538	107.024	-0.168269	-1.04164	-0.365547	-0.844802	-1.00922	-0.883302	0.191973	0.116488	0.116488	-1.40718	-1.23891
7057	THBS1	thrombospondin 1	91.4583	86.4031	81.0622	-1.20346	-0.9005	-1.54185	0.641347	0.763913	0.763913	-0.33839	-0.304081	-0.0352089	-2.44235	-1.23889
10396	ATP8A1	ATPase, aminophospholipid transporter (APLT), class I, type 8A, member 1	105.341	100.538	122.648	1.25878	-0.322121	0.342366	-0.664487	-0.794086	-0.698344	-1.09973	-0.90781	0	0.0202449	-1.23853
2703	GJA8	gap junction protein, alpha 8, 50kDa	100.813	108.909	97.3958	0.455666	0.0203969	-0.80178	0.658337	0.784183	0.784183	-1.68963	-1.37559	-1.14268	-0.781383	-1.23705
11128	POLR3A	polymerase (RNA) III (DNA directed) polypeptide A, 155kDa	96.1504	80.4711	104.828	-0.371262	-1.14322	-0.465053	-0.67817	-0.810411	-0.229888	-0.155114	-0.158746	0	-1.60828	-1.23701
2184	FAH	fumarylacetoacetate hydrolase (fumarylacetoacetase)	98.7119	108.848	89.2304	0.0830387	0.017902	-1.17175	0.733962	0.874412	0.635698	-1.43455	-1.17332	-0.363684	-1.15385	-1.23689
6662	SOX9	SRY (sex determining region Y)-box 9	85.6472	72.429	70.9828	-2.23413	-1.47229	-1.99854	0.526249	0.626588	0.418435	0.235589	0.151074	0.0607214	-3.47083	-1.2367
64841	GNPNAT1	glucosamine-phosphate N-acetyltransferase 1	106.159	97.6859	128.467	1.40382	-0.438834	0.606026	-1.0269	-1.22648	-1.22648	-0.953528	-0.791874	-0.280192	0.167192	-1.23663
10616	RBCK1	RanBP-type and C3HC4-type zinc finger containing 1	99.1154	94.4107	103.854	0.154608	-0.572846	-0.509158	0.522832	0.622512	0.0686624	-0.717589	-0.604779	-0.161449	-1.082	-1.23661
221472	FGD2	FYVE, RhoGEF and PH domain containing 2	100.195	91.8203	110.425	0.346084	-0.67884	-0.211418	-0.467422	-0.558967	-0.400811	-0.0204238	-0.0519394	-0.0519394	-0.890258	-1.23634
54885	TBC1D8B	TBC1 domain family, member 8B (with GRAM domain)	104.081	103.956	114.693	1.03534	-0.182289	-0.0180444	0.1399	0.165633	0.165633	-1.05339	-0.871062	-0.799714	-0.200334	-1.23568
1665	DHX15	DEAH (Asp-Glu-Ala-His) box polypeptide 15	101.211	103.422	103.94	0.526209	-0.204114	-0.505285	-0.0525885	-0.064026	0	-0.840304	-0.702089	-0.702089	-0.709398	-1.23561
1231	NA	NA	99.2654	99.4304	99.9726	0.181206	-0.36745	-0.68503	0.31758	0.377624	0	-0.49325	-0.426882	-0.00848811	-1.05248	-1.23368
90462	LOC90462	zinc finger protein 605-like	98.4897	92.6811	103.043	0.043638	-0.643616	-0.545898	0.119514	0.14131	0	-0.581401	-0.496784	-0.471317	-1.18951	-1.23315
4322	MMP13	matrix metallopeptidase 13 (collagenase 3)	101.285	100.96	106.515	0.539321	-0.304867	-0.388592	-0.0890944	-0.107581	0	-0.640508	-0.543654	-0.543654	-0.693459	-1.23278
260293	CYP4X1	cytochrome P450, family 4, subfamily X, polypeptide 1	97.8573	91.8203	101.359	-0.0685253	-0.67884	-0.622201	-1.14101	-1.36263	-0.556842	-0.533058	-0.458449	-0.458449	-1.30104	-1.23252
9655	SOCS5	suppressor of cytokine signaling 5	98.8128	99.2719	98.3806	0.100941	-0.373934	-0.75716	0.893719	1.06502	1.06502	-0.3529	-0.315587	0	-1.13109	-1.23204
117283	IP6K3	inositol hexakisphosphate kinase 3	96.4544	93.147	94.6816	-0.317347	-0.624552	-0.92476	0.300208	0.356897	0.169468	-0.607413	-0.517411	-0.517411	-1.54931	-1.23196
199	AIF1	allograft inflammatory factor 1	96.6461	96.6201	92.3138	-0.283353	-0.482441	-1.03205	0.445653	0.530429	0.417521	-0.807343	-0.675952	-0.33846	-1.51449	-1.23113
163688	CALML6	calmodulin-like 6	100.409	89.186	113.76	0.384011	-0.78663	-0.0603096	-0.533223	-0.637474	-0.637474	-0.637418	-0.541205	-0.541205	-0.846939	-1.23095
53354	PANK1	pantothenate kinase 1	97.0219	92.5859	97.4423	-0.216702	-0.647512	-0.799675	0.152163	0.180264	0.339784	-0.582973	-0.49803	-0.0856754	-1.44719	-1.23048
5329	PLAUR	plasminogen activator, urokinase receptor	104.359	110.317	110.16	1.08462	0.0780203	-0.22343	-0.282881	-0.338789	0	-1.30805	-1.073	-1.0465	-0.145409	-1.23003
6261	RYR1	ryanodine receptor 1 (skeletal)	103.334	105.565	110.446	0.90287	-0.116442	-0.210504	-1.34797	-1.60955	-0.390521	-1.5986	-1.3034	-1.29352	-0.326945	-1.22982
57799	RAB40C	RAB40C, member RAS oncogene family	99.1397	88.4293	109.501	0.158918	-0.817593	-0.253299	0.100701	0.118864	0.118864	-0.0558278	-0.0800141	0	-1.07089	-1.22981
64400	AKTIP	AKT interacting protein	97.291	87.6653	102.974	-0.168979	-0.848853	-0.549039	-0.771545	-0.921817	-0.566178	-0.301299	-0.274668	0	-1.39789	-1.22891
92979	MARCHF9	membrane-associated ring finger (C3HC4) 9	102.058	102.925	107.86	0.676432	-0.224446	-0.327647	-0.0770051	-0.0931576	-0.0931576	-1.00408	-0.83196	0	-0.552094	-1.22853
1080	CFTR	cystic fibrosis transmembrane conductance regulator (ATP-binding cassette sub-family C, member 7)	103.013	112.123	103.301	0.845947	0.151916	-0.534201	-0.451117	-0.539513	-0.539513	-1.7998	-1.46295	-0.787619	-0.382285	-1.22823
1831	TSC22D3	TSC22 domain family, member 3	104.236	105.486	114.115	1.06277	-0.119669	-0.0442622	1.02525	1.22195	0.926391	-1.10703	-0.9136	-0.9136	-0.163932	-1.2267
7415	VCP	valosin containing protein	88.2045	95.8678	60.0493	-1.78057	-0.513226	-2.49392	0.587378	0.699522	0.699522	-0.332702	-0.29957	0	-3.00715	-1.22658
801	CALM1	calmodulin 1 (phosphorylase kinase, delta)	105.962	102.995	123.135	1.36884	-0.221594	0.364428	-0.586023	-0.70047	-0.70047	-1.00441	-0.832226	-0.813728	0.142834	-1.22601
5250	SLC25A3	solute carrier family 25 (mitochondrial carrier; phosphate carrier), member 3	102.551	107.628	105.63	0.764004	-0.0320434	-0.428718	0.396674	0.471992	0.471992	-1.19272	-0.98155	-0.98155	-0.460761	-1.22476
4319	MMP10	matrix metallopeptidase 10 (stromelysin 2)	99.0376	101.025	97.8382	0.14081	-0.302204	-0.781737	-0.185463	-0.22256	0	-0.922547	-0.767307	-0.332999	-1.08394	-1.22475
83659	TEKT1	tektin 1	103.228	111.188	105.093	0.884063	0.11363	-0.453033	0.810445	0.965665	0.572606	-1.82253	-1.48098	-1.48098	-0.339403	-1.22347
64122	FN3K	fructosamine 3 kinase	93.3363	77.5793	96.7264	-0.870386	-1.26155	-0.832111	-0.429438	-0.513647	-0.378431	0.0382748	-0.0053925	-0.0768102	-2.09366	-1.22327
1595	CYP51A1	cytochrome P450, family 51, subfamily A, polypeptide 1	93.9431	79.0434	97.8021	-0.76275	-1.20164	-0.783371	-0.418272	-0.500325	-0.265074	-0.0206212	-0.0520959	-0.196355	-1.98501	-1.22226
378108	TRIM74	tripartite motif containing 74	103.898	116.266	103.158	1.00287	0.32144	-0.540694	0.862135	1.02734	0.00627228	-1.54356	-1.25976	-0.666003	-0.219254	-1.22212
4292	MLH1	mutL homolog 1, colon cancer, nonpolyposis type 2 (E. coli)	101.149	95.3629	111.283	0.515223	-0.533884	-0.172563	-0.47002	-0.562066	0	-0.607232	-0.517268	-0.517268	-0.706447	-1.22167
10907	TXNL4A	thioredoxin-like 4A	98.2588	97.1018	98.4094	0.00267611	-0.46273	-0.755856	0.0286416	0.0328901	0.0136466	-0.5522	-0.473628	-0.20307	-1.21859	-1.22126
3908	LAMA2	laminin, alpha 2	102.75	118.199	96.9466	0.79923	0.400502	-0.822136	-0.276511	-0.331189	0	-1.3986	-1.1448	-0.793083	-0.421635	-1.22086
170825	GSX2	GS homeobox 2	96.3571	95.5333	92.3983	-0.334615	-0.52691	-1.02821	0.425588	0.506489	0.506489	-0.555739	-0.476434	-0.114561	-1.55512	-1.22051
6536	SLC6A9	solute carrier family 6 (neurotransmitter transporter, glycine), member 9	107.36	113.094	119.629	1.61691	0.191637	0.205611	-0.0139745	-0.0179555	-0.410062	-1.4113	-1.15488	-1.15488	0.397248	-1.21966
10713	USP39	ubiquitin specific peptidase 39	91.2616	75.1364	90.8986	-1.23835	-1.36151	-1.09616	-0.199229	-0.238984	-0.238984	0.509158	0.36801	0.36801	-2.45767	-1.21932
79171	RBM42	RNA binding motif protein 42	99.9507	102.869	99.873	0.302759	-0.226763	-0.68954	0.399842	0.475772	0	-0.399452	-0.352502	0	-0.916303	-1.21906
23071	ERP44	endoplasmic reticulum protein 44	94.7573	82.7406	97.7228	-0.618345	-1.05036	-0.786964	-0.357449	-0.427756	-0.427756	-0.168619	-0.169455	0	-1.83732	-1.21898
54998	AURKAIP1	aurora kinase A interacting protein 1	99.9726	106.039	97.1095	0.306644	-0.0970616	-0.814754	0.717692	0.855001	0.701458	-1.1214	-0.924992	-0.786038	-0.911816	-1.21846
153830	RNF145	ring finger protein 145	104.432	109.951	111.037	1.09764	0.063042	-0.183693	-0.0945221	-0.114057	0	-1.3226	-1.08454	-0.629102	-0.120651	-1.21829
54898	ELOVL2	ELOVL fatty acid elongase 2	103.243	102.481	113.137	0.88673	-0.24262	-0.0885555	-0.0519469	-0.0632605	0	-0.956038	-0.793865	-0.637811	-0.331176	-1.21791
7125	TNNC2	troponin C type 2 (fast)	107.229	109.809	122.129	1.59357	0.0572321	0.318871	-0.0929176	-0.112143	0	-1.44342	-1.18035	-1.18035	0.376103	-1.21747
118881	COMTD1	catechol-O-methyltransferase domain containing 1	103.194	93.3226	121.242	0.878027	-0.61737	0.278675	-0.904721	-1.08071	0	-0.833953	-0.697053	-0.624243	-0.338696	-1.21672
23400	ATP13A2	ATPase type 13A2	101.276	88.855	117.775	0.537838	-0.800173	0.121591	-0.921764	-1.10104	0	0.527724	0.382732	0	-0.678582	-1.21642
84675	TRIM55	tripartite motif containing 55	105.316	118.826	106.525	1.25427	0.426167	-0.388126	0.00452092	0.00411159	0	-0.606482	-0.516673	-0.311175	0.0380406	-1.21623
4634	MYL3	myosin, light chain 3, alkali; ventricular, skeletal, slow	100.349	83.2157	119.245	0.373317	-1.03092	0.188188	-0.733809	-0.876794	-0.536144	-0.185128	-0.182547	-0.182547	-0.842731	-1.21605
10692	RRH	retinal pigment epithelium-derived rhodopsin homolog	96.1605	90.1221	96.6244	-0.369475	-0.748328	-0.836731	-1.02503	-1.22425	-0.286619	-0.910634	-0.75786	0	-1.58506	-1.21558
54963	UCKL1	uridine-cytidine kinase 1-like 1	103.469	102.539	114.033	0.926759	-0.24024	-0.0479538	-0.192286	-0.2307	-0.0701073	-0.974713	-0.808673	-0.611256	-0.288194	-1.21495
89122	TRIM4	tripartite motif containing 4	101.02	99.3636	107.338	0.492393	-0.370185	-0.351295	-0.0188909	-0.0238212	0	-0.843688	-0.704773	0	-0.72148	-1.21387
1233	CCR4	chemokine (C-C motif) receptor 4	92.7548	84.4372	88.4684	-0.97351	-0.980942	-1.20628	0.565819	0.6738	0	-0.857522	-0.715743	-0.0865327	-2.18722	-1.21371
5243	ABCB1	ATP-binding cassette, sub-family B (MDR/TAP), member 1	102.235	104.771	107.219	0.707982	-0.148941	-0.356694	0.79604	0.948478	0	-1.32643	-1.08758	-0.293539	-0.505635	-1.21362
4758	NEU1	sialidase 1 (lysosomal sialidase)	104.875	98.499	123.219	1.17607	-0.405561	0.36825	-0.98803	-1.18011	-1.18011	-0.424643	-0.372478	0	-0.0373104	-1.21338
8611	PPAP2A	phosphatidic acid phosphatase type 2A	100.512	100.99	103.895	0.402282	-0.30364	-0.507322	0.234041	0.277953	0	-0.939963	-0.781117	-0.302302	-0.810961	-1.21324
50618	ITSN2	intersectin 2	101.101	100.786	106.391	0.506756	-0.311969	-0.394227	-0.295558	-0.353914	-0.353914	-0.340327	-0.305617	0	-0.706196	-1.21295
388536	ZNF790	zinc finger protein 790	99.3567	96.1751	103.73	0.197397	-0.500652	-0.514762	-0.405713	-0.485341	-0.278194	-0.905382	-0.753695	-0.225587	-1.01541	-1.21281
10479	SLC9A6	solute carrier family 9, subfamily A (NHE6, cation proton antiporter 6), member 6	101.54	98.2611	110.411	0.584721	-0.415296	-0.212091	-0.146008	-0.175486	0	-0.80342	-0.672841	-0.672841	-0.627387	-1.21211
4633	MYL2	myosin, light chain 2, regulatory, cardiac, slow	99.119	84.1986	113.639	0.155243	-0.990703	-0.0658163	0.0764313	0.0899083	0	-0.585693	-0.500188	-0.500188	-1.05652	-1.21176
57122	NUP107	nucleoporin 107kDa	97.8087	86.5002	106.444	-0.0771472	-0.896526	-0.391808	-0.46931	-0.561218	-0.374689	-0.658559	-0.557969	0	-1.28833	-1.21119
9254	CACNA2D2	calcium channel, voltage-dependent, alpha 2/delta subunit 2	95.5755	88.8577	95.5783	-0.473228	-0.800061	-0.88413	0.0840691	0.0990209	0.0990209	-0.410902	-0.361582	-0.361582	-1.68419	-1.21096
10142	AKAP9	A kinase (PRKA) anchor protein (yotiao) 9	95.8281	78.7858	105.665	-0.42844	-1.21218	-0.42711	-1.02369	-1.22266	-1.00349	-0.0212729	-0.0526127	0	-1.63929	-1.21085
54112	GPR88	G protein-coupled receptor 88	104.606	98.7144	122.035	1.12847	-0.396748	0.314595	-0.475031	-0.568045	0	-1.15675	-0.953028	0	-0.0821528	-1.21063
6299	SALL1	sal-like 1 (Drosophila)	99.2532	98.8288	100.982	0.179045	-0.392066	-0.639295	0.247229	0.293689	0	-2.11085	-1.70961	-1.29077	-1.03136	-1.21041
10242	KCNMB2	potassium large conductance calcium-activated channel, subfamily M, beta member 2	86.8552	64.8914	83.11	-2.01988	-1.78071	-1.44906	0.174787	0.207257	0	0.866144	0.651093	0	-3.22977	-1.20989
5007	OSBP	oxysterol binding protein	97.5992	85.1482	106.874	-0.114317	-0.951847	-0.37232	-0.642982	-0.768428	-0.192107	-0.326922	-0.294987	0	-1.32417	-1.20985
3664	IRF6	interferon regulatory factor 6	92.2702	78.7054	91.8525	-1.05946	-1.21547	-1.05295	-0.162526	-0.195193	-0.195193	0.00651748	-0.0305754	-0.116737	-2.26842	-1.20895
8500	PPFIA1	protein tyrosine phosphatase, receptor type, f polypeptide (PTPRF), interacting protein (liprin), alpha 1	94.2226	83.1947	95.4578	-0.713194	-1.03178	-0.88959	-0.257648	-0.308683	-0.178266	1.23682	0.945034	0.945034	-1.92137	-1.20818
51365	PLA1A	phospholipase A1 member A	97.2323	82.4615	107.925	-0.179383	-1.06178	-0.324732	-0.632304	-0.755688	-0.625271	-0.250092	-0.234062	0	-1.38651	-1.20713
132204	SYNPR	synaptoporin	102.275	109.97	102.823	0.715037	0.0638124	-0.555885	-0.527503	-0.630649	-0.313476	-0.618588	-0.526273	-0.222821	-0.492073	-1.20711
139728	PNCK	pregnancy up-regulated non-ubiquitously expressed CaM kinase	105.859	107.517	119.089	1.35075	-0.0365633	0.181117	-0.21768	-0.260998	0	-1.16963	-0.96324	-0.556968	0.144553	-1.20619
4673	NAP1L1	nucleosome assembly protein 1-like 1	102.345	109.056	103.943	0.727356	0.0264053	-0.505123	0.546595	0.650863	0	-1.23248	-1.01308	0	-0.478718	-1.20607
3001	GZMA	granzyme A (granzyme 1, cytotoxic T-lymphocyte-associated serine esterase 3)	105.988	116.688	111.314	1.37356	0.338693	-0.17115	0.235886	0.280155	0.107126	-0.258847	-0.241005	-0.241005	0.167543	-1.20602
3891	KRT85	keratin 85	99.9509	94.9093	107.355	0.302784	-0.552445	-0.350546	-0.0802185	-0.0969915	0	-0.65333	-0.553822	-0.221514	-0.902991	-1.20578
2120	ETV6	ets variant 6	102.889	100.772	113.573	0.823835	-0.312537	-0.0688014	-0.679239	-0.811687	0	-0.284267	-0.261162	-0.00968831	-0.381338	-1.20517
7957	EPM2A	epilepsy, progressive myoclonus type 2A, Lafora disease (laforin)	104.62	111.284	110.863	1.13091	0.117561	-0.191597	-0.13831	-0.166301	0	-1.18942	-0.978932	-0.978932	-0.0740356	-1.20494
1828	DSG1	desmoglein 1	108.281	107.441	128.667	1.7803	-0.0396651	0.615104	-0.691102	-0.82584	-0.782492	0.0768918	0.0252301	0	0.575439	-1.20486
3948	LDHC	lactate dehydrogenase C	99.2927	84.7278	114.002	0.186044	-0.969048	-0.0493783	-0.373408	-0.446798	-0.446798	-0.442246	-0.386437	-0.185722	-1.01843	-1.20447
10930	APOBEC2	apolipoprotein B mRNA editing enzyme, catalytic polypeptide-like 2	101.728	106.275	104.08	0.618061	-0.0873867	-0.49891	0.768812	0.915992	0.562387	-1.20238	-0.989211	-0.844981	-0.586297	-1.20436
23594	ORC6	origin recognition complex, subunit 6	101.487	96.7138	111.795	0.575292	-0.47861	-0.149376	0.65507	0.780286	0.633838	-2.43148	-1.96386	-0.897928	-0.627986	-1.20328
60385	TSKS	testis-specific serine kinase substrate	100.475	95.6841	108.763	0.395684	-0.520743	-0.286759	-0.233984	-0.28045	0.31065	-0.682443	-0.576909	-0.165707	-0.807502	-1.20319
440515	ZNF506	zinc finger protein 506	98.0941	89.8887	104.686	-0.0265387	-0.757877	-0.471471	-0.286407	-0.342996	-0.432242	-0.444932	-0.388567	-0.137831	-1.22935	-1.20281
54834	GDAP2	ganglioside induced differentiation associated protein 2	104.932	108.745	114.449	1.18628	0.0136942	-0.0291052	-0.860812	-1.02832	-0.855008	-1.64025	-1.33643	-0.585914	-0.0154109	-1.20169
10231	RCAN2	regulator of calcineurin 2	103.836	105.051	113.496	0.991843	-0.137466	-0.072311	-0.451563	-0.540045	-0.346139	-1.06415	-0.879598	-0.697981	-0.209777	-1.20162
79444	BIRC7	baculoviral IAP repeat containing 7	99.102	88.4553	109.961	0.152228	-0.81653	-0.232469	-0.623616	-0.745322	-0.420988	-0.384697	-0.340801	0	-1.049	-1.20123
8326	FZD9	frizzled family receptor 9	101.647	102.626	107.129	0.603548	-0.236694	-0.360779	0.282036	0.335217	0.0873541	-1.14467	-0.943448	-0.929481	-0.597474	-1.20102
51422	PRKAG2	protein kinase, AMP-activated, gamma 2 non-catalytic subunit	101.914	94.9434	115.131	0.651042	-0.551049	0.00178127	-1.14415	-1.36638	-1.14721	-0.443952	-0.387789	-0.229863	-0.549268	-1.20031
8565	YARS	tyrosyl-tRNA synthetase	93.0703	83.4949	90.8673	-0.917566	-1.0195	-1.09758	0.078087	0.0918837	0.0918837	-0.511328	-0.441218	0	-2.11708	-1.19951
3176	HNMT	histamine N-methyltransferase	102.912	97.2447	116.98	0.827962	-0.456886	0.0855429	-0.542429	-0.648458	-0.51794	-0.742419	-0.624468	-0.624468	-0.371343	-1.1993
79885	HDAC11	histone deacetylase 11	95.391	95.5392	89.0813	-0.50595	-0.526669	-1.17851	0.133366	0.157838	0	0.872764	0.656343	0.276333	-1.70518	-1.19923
[truncated: 8,416 more rows]

## Sheet: siRNA Level
seed	LOCUSID	VPLATE_CATNUM	PLATE_ID	VROW_IDX	VCOL_IDX	SEQ	SYMBOL	GENBANK	NCGCIDR	PRODUCT_NAME	pass	guide	dmso.2D.neg.norm	bm.3D.neg.norm	dmso.3D.neg.norm	dmso.2D.z	bm.3D.z	dmso.3D.z	dmso.vs.bm.3D.zdiff	dmso.vs.bm.3D.z	dmso.vs.bm.3D.seed.median	dmso.vs.bm.3D.seed.corrected.z	dmso.3D.vs.2D.zdiff	dmso.3D.vs.2D.z	dmso.3D.vs.2D.seed.median	dmso.3D.vs.2D.seed.corrected.z
AAGGGT	54715	s29340	R1001758	12	18	AAAAGACCGUCAACCCUUAtt	A2BP1	NM_018723	296406	ASO0DY6V	AAAAGACCGUCAACCCUUA	TAAGGGTTGACGGTCTTTT	107.061	133.887	188.012	1.56386	1.04243	3.30399	-2.26156	-2.69957	0.432818	-2.69957	1.74014	1.34415	-0.0266929	1.34415
AAGTTA	54715	s29339	R1001660	12	18	GAUUUGGUUUCGUAACUUUtt	A2BP1	NM_018723	286422	ASO0DY4F	GAUUUGGUUUCGUAACUUU	AAAGTTACGAAACCAAATC	106.018	61.1136	115.886	1.3788	-1.93529	0.035977	-1.97127	-2.35322	-0.391816	-1.9614	-1.34283	-1.10058	-0.47519	-0.625391
ATTGAC	54715	s29338	R1001565	12	18	GACAAAUGUUUGGUCAAUUtt	A2BP1	NM_018723	276438	ASO0DY1Z	GACAAAUGUUUGGUCAAUU	AATTGACCAAACATTTGTC	102.922	87.8222	104.742	0.82983	-0.842432	-0.468912	-0.37352	-0.446931	0.0141883	-0.446931	-1.29874	-1.06562	-0.367797	-0.697825
CGTTCT	2	s819	R1001787	1	1	CAGUGAUGGUUAAGAACGAtt	A2M	NM_000014	292669	ASO0DOET	CAGUGAUGGUUAAGAACGA	TCGTTCTTAACCATCACTG	100.063	113.556	128.848	0.322747	0.21053	0.623297	-0.412767	-0.493758	0.533718	-0.493758	0.30055	0.202587	0.155119	0.0474678
TAGACA	2	s821	R1001573	1	1	CAAUCGUCAUAAUGUCUAUtt	A2M	NM_000014	282685	ASO0DOCD	CAAUCGUCAUAAUGUCUAU	ATAGACATTATGACGATTG	97.5994	80.2054	108.065	-0.114272	-1.1541	-0.31838	-0.835717	-0.998382	-1.08716	0	-0.204108	-0.197597	0.0916925	-0.197597
ACTTTC	2	s820	R1001527	1	1	CGGAGACCGUACGAAAGUAtt	A2M	NM_000014	272701	ASO0DO3M	CGGAGACCGUACGAAAGUA	TACTTTCGTACGGTCTCCG	96.1508	44.9636	60.6346	-0.371196	-2.59611	-2.46741	-0.128708	-0.154845	0.406979	-0.154845	-2.09621	-1.698	-1.69444	-0.0035568
TGATGG	53947	s28824	R1001758	15	10	CGUUUUUCGUCUCCAUCAUtt	A4GALT	NM_017436	296470	ASO0DY01	CGUUUUUCGUCUCCAUCAU	ATGATGGAGACGAAAAACG	100.972	147.592	157.667	0.483875	1.60323	1.92906	-0.325828	-0.39003	0.281233	-0.39003	1.44519	1.11026	0.606137	0.504126
TCCACA	53947	s28826	R1001660	15	10	GGAUCGCACUCAUGUGGAAtt	A4GALT	NM_017436	286486	ASO0DXXL	GGAUCGCACUCAUGUGGAA	TTCCACATGAGTGCGATCC	96.616	87.9683	124.942	-0.28869	-0.836456	0.446325	-1.28278	-1.53178	-0.566847	-0.96493	0.735016	0.54711	0.285813	0.261298
TGAGAA	53947	s28825	R1001565	15	10	CGGACUUCAUUGUUCUCAAtt	A4GALT	NM_017436	276502	ASO0DXV5	CGGACUUCAUUGUUCUCAA	TTGAGAACAATGAAGTCCG	89.5614	99.1726	98.6112	-1.5399	-0.377998	-0.746713	0.368715	0.438634	0.563978	0	0.793187	0.593239	-0.0101732	0.593239
ATTCCA	51146	s27550	R1001758	15	19	GUACUCUAGUAAUGGAAUAtt	A4GNT	NM_016161	296479	ASO0DXJ2	GUACUCUAGUAAUGGAAUA	TATTCCATTACTAGAGTAC	96.2959	130.838	166.698	-0.345458	0.917668	2.33825	-1.42058	-1.69619	0.0256864	-1.69619	2.68371	2.09239	0.13918	1.95321
AAGTTT	51146	s27548	R1001660	15	19	GGAAUGCAUGGAAAACUUUtt	A4GNT	NM_016161	286495	ASO0DXGM	GGAAUGCAUGGAAAACUUU	AAAGTTTTCCATGCATTCC	95.4484	61.995	118.758	-0.495785	-1.89923	0.166141	-2.06537	-2.46548	0.0358791	-2.46548	0.661926	0.489152	0.401855	0.0872969
GTGGAA	51146	s27549	R1001565	15	19	GGGUCUUACUGAUUCCACAtt	A4GNT	NM_016161	276511	ASO0DXE6	GGGUCUUACUGAUUCCACA	TGTGGAATCAGTAAGACCC	87.1607	83.9111	79.0656	-1.9657	-1.00247	-1.63231	0.629844	0.750188	0.3457	0.404488	0.333389	0.228627	0.0429526	0.185675
TGCCGT	65985	s35305	R1001726	6	16	GGAACGAUGAGAACGGCAAtt	AACS	NM_023928	297028	ASO0E05W	GGAACGAUGAGAACGGCAA	TTGCCGTTCTCATCGTTCC	100.905	136.563	152.158	0.47195	1.15195	1.67948	-0.527522	-0.630672	0.20738	-0.630672	1.20753	0.921802	0.380431	0.541372
AACCAA	65985	s35306	R1001373	6	16	GAGAUCGGGUUGUUGGUUAtt	AACS	NM_023928	277060	ASO0E010	GAGAUCGGGUUGUUGGUUA	TAACCAACAACCCGATCTC	100.789	91.8708	119.894	0.451368	-0.676773	0.217618	-0.894391	-1.06839	-0.449447	-0.618939	-0.23375	-0.221103	0.467083	-0.221103
CCATTC	65985	s35307	R1001668	6	16	GGACUUCGGUGUGAAUGGUtt	AACS	NM_023928	287044	ASO0E040	GGACUUCGGUGUGAAUGGU	ACCATTCACACCGAAGTCC	98.3686	63.7316	91.4354	0.0221617	-1.82817	-1.07184	-0.756323	-0.903656	-0.547593	-0.356063	-1.09401	-0.90327	-0.180853	-0.722417
ATAGAT	13	s831	R1001787	1	9	GGCUAAAGGAAAAUCUAUAtt	AADAC	NM_001086	292677	ASO0DOEX	GGCUAAAGGAAAAUCUAUA	TATAGATTTTCCTTTAGCC	108.263	141.593	146.593	1.77697	1.35777	1.42731	-0.069545	-0.0842569	0.142859	-0.0842569	-0.349652	-0.313011	0.183094	-0.313011
CAAGTG	13	s833	R1001573	1	9	CCACUGAUAGAUCACUUGAtt	AADAC	NM_001086	282693	ASO0DOCH	CCACUGAUAGAUCACUUGA	TCAAGTGATCTATCAGTGG	105.611	87.0793	91.2512	1.30674	-0.872831	-1.08019	0.20736	0.24612	-0.812176	0.24612	-2.38693	-1.92854	-1.11431	-0.814223
AAGAGA	13	s832	R1001527	1	9	CUGUCAAUAUGAUCUCUUAtt	AADAC	NM_001086	272709	ASO0DO3Q	CUGUCAAUAUGAUCUCUUA	TAAGAGATCATATTGACAG	103.37	133.688	121.597	0.909282	1.03429	0.294745	0.739549	0.881078	-0.282664	0.881078	-0.614537	-0.52306	-0.0750723	-0.447988
TGCGTT	51166	s27594	R1001758	2	5	CAUUAACCAGUGAACGCAAtt	AADAT	NM_016228	296153	ASO0DXO2	CAUUAACCAGUGAACGCAA	TTGCGTTCACTGGTTAATG	101.374	167.457	185.486	0.555112	2.41603	3.18951	-0.773483	-0.92413	0.453821	-0.92413	2.6344	2.05329	0.159285	1.894
AACTCT	51166	s27593	R1001660	2	5	CCCUUAAUAGAGAGAGUUAtt	AADAT	NM_016228	286169	ASO0DXLM	CCCUUAAUAGAGAGAGUUA	TAACTCTCTCTATTAAGGG	100.733	87.5863	116.592	0.44151	-0.852085	0.0679665	-0.920052	-1.099	0.586386	-1.099	-0.373543	-0.331957	0.335388	-0.331957
ACCAGT	51166	s27592	R1001565	2	5	GACAAGUGGUUAACUGGUUtt	AADAT	NM_016228	276185	ASO0DXJ6	GACAAGUGGUUAACUGGUU	AACCAGTTAACCACTTGTC	99.7568	106.762	92.9664	0.268372	-0.0674419	-1.00247	0.935033	1.11431	0.033754	1.08056	-1.27085	-1.0435	-0.659363	-0.384139
TTGTTG	22848	s22494	R1001390	8	5	CCUCGGACCUCUCAACAAAtt	AAK1	NM_014911	279401	ASO0D9EB	CCUCGGACCUCUCAACAAA	TTTGTTGAGAGGTCCGAGG	103.876	99.1005	106.717	0.998866	-0.380951	-0.379437	-0.00151438	-0.00308917	-1.0938	0	-1.3783	-1.12871	-0.367948	-0.760765
TTCATC	22848	s22495	R1001631	8	5	GACAAGCAAUGGGAUGAAAtt	AAK1	NM_014911	289385	ASO0D9EC	GACAAGCAAUGGGAUGAAA	TTTCATCCCATTGCTTGTC	100.011	107.607	125.259	0.31353	-0.0328779	0.460685	-0.493563	-0.590155	-0.391584	-0.198571	0.147155	0.0809474	-0.564135	0.0809474
CTTTAT	15	s838	R1001573	1	11	GAGCAGGGCUAAAUAAAGAtt	AANAT	NM_001088	282695	ASO0DOCI	GAGCAGGGCUAAAUAAAGA	TCTTTATTTAGCCCTGCTC	104.819	88.9618	95.6979	1.16614	-0.795804	-0.878711	0.0829068	0.0976343	-0.304793	0.0976343	-2.04485	-1.65727	0.385326	-1.65727
CACGCT	15	s839	R1001787	1	11	CCUUUGAGAUCGAGCGUGAtt	AANAT	NM_001088	292679	ASO0DOEY	CCUUUGAGAUCGAGCGUGA	TCACGCTCGATCTCAAAGG	102.492	152.706	146.569	0.753563	1.81248	1.4262	0.38628	0.459591	0.0239722	0.435619	0.672642	0.497649	0.616022	0
TAGGGT	15	s837	R1001527	1	11	CGGCACUUCCUGACCCUAUtt	AANAT	NM_001088	272711	ASO0DO3R	CGGCACUUCCUGACCCUAU	ATAGGGTCAGGAAGTGCCG	100.443	86.3652	98.0348	0.390143	-0.90205	-0.772829	-0.129221	-0.155456	0.373842	-0.155456	-1.16297	-0.95796	0.000231978	-0.95796
TAGCTA	16	s842	R1001527	1	13	GGACUCCAGUGGUAGCUAUtt	AARS	NM_001605	272713	ASO0DO3S	GGACUCCAGUGGUAGCUAU	ATAGCTACCACTGGAGTCC	102.794	91.1067	98.9765	0.806998	-0.708037	-0.730163	0.0221264	0.0251168	-0.576321	0.0251168	-1.53716	-1.25468	-0.164696	-1.08999
TCAGGT	16	s841	R1001787	1	13	CCAUCUACGGUGACCUGAAtt	AARS	NM_001605	292681	ASO0DOEZ	CCAUCUACGGUGACCUGAA	TTCAGGTCACCGTAGATGG	102.039	93.2141	122.966	0.673109	-0.621808	0.356772	-0.978579	-1.16883	-0.224725	-0.944107	-0.316337	-0.286593	-1.14402	0
TCTGGA	16	s840	R1001573	1	13	GCAAAGCCGAUGUCCAGAAtt	AARS	NM_001605	282697	ASO0DOCJ	GCAAAGCCGAUGUCCAGAA	TTCTGGACATCGGCTTTGC	100.391	106.332	116.116	0.380915	-0.0850526	0.046431	-0.131484	-0.158156	-0.158156	0	-0.334484	-0.300984	-0.300984	0
TTCTTT	57505	s33177	R1001726	7	21	GGGACAGGCUGCAAAGAAAtt	AARS2	NM_020745	297057	ASO0DZF9	GGGACAGGCUGCAAAGAAA	TTTCTTTGCAGCCTGTCCC	96.6944	80.9951	76.3332	-0.274789	-1.12178	-1.75611	0.634331	0.755542	-0.841004	0.755542	-1.48133	-1.21041	-0.246607	-0.963802
CTGCGT	57505	s33176	R1001668	7	21	GGACCAACUUCUACGCAGAtt	AARS2	NM_020745	287073	ASO0DZ09	GGACCAACUUCUACGCAGA	TCTGCGTAGAAGTTGGTCC	95.2421	82.7454	111.221	-0.532372	-1.05017	-0.175379	-0.874787	-1.045	-0.143124	-0.901872	0.356993	0.247345	0.255871	0
TCAAAG	57505	s33175	R1001373	7	21	CCAUCAUACCUUCUUUGAAtt	AARS2	NM_020745	277089	ASO0DZAX	CCAUCAUACCUUCUUUGAA	TTCAAAGAAGGTATGATGG	92.1454	80.9163	94.6653	-1.08161	-1.12501	-0.925496	-0.199513	-0.239322	-0.167033	-0.0722897	0.156112	0.0880506	0.38145	0
TCTCGG	80755	s37352	R1001370	6	13	GCCUGUGAAUGUCCGAGAAtt	AARSD1	NM_025267	277441	ASO0E0G7	GCCUGUGAAUGUCCGAGAA	TTCTCGGACATTCACAGGC	99.6352	117.335	134.913	0.246804	0.365159	0.898096	-0.532937	-0.637133	-0.637133	0	0.651292	0.480719	0.59995	0
CAGCTT	80755	s37350	R1001738	6	13	GACCAUCUAUUUAAGCUGAtt	AARSD1	NM_025267	297409	ASO0E2Y9	GACCAUCUAUUUAAGCUGA	TCAGCTTAAATAGATGGTC	99.3223	116.669	93.733	0.191311	0.337921	-0.967739	1.30566	1.55651	0.116875	1.43963	-1.15905	-0.954849	-0.329831	-0.625019
ATGGGC	80755	s224863	R1001671	6	13	GCUGUGCACAUUGCCCAUAtt	AARSD1	NM_025267	287425	ASO0F87W	GCUGUGCACAUUGCCCAUA	TATGGGCAATGTGCACAGC	94.5647	125.301	131.062	-0.652505	0.691126	0.72362	-0.0324948	-0.0400521	1.02413	-0.0400521	1.37613	1.0555	0.891834	0.163664
ACGGTG	132949	s43743	R1001746	3	7	GGGUCUAUGCAACACCGUUtt	AASDH	NM_181806	298099	ASO0E5YW	GGGUCUAUGCAACACCGUU	AACGGTGTTGCATAGACCC	100.769	154.147	137.321	0.447969	1.87141	1.00721	0.864204	1.0298	0.133886	0.895918	0.559239	0.407723	0.407723	0
ATCCTA	132949	s43742	R1001362	3	7	GGCGACCAUUUAUAGGAUUtt	AASDH	NM_181806	278131	ASO0E5U0	GGCGACCAUUUAUAGGAUU	AATCCTATAAATGGTCGCC	97.7172	104.684	111.594	-0.0933759	-0.15247	-0.158453	0.00598362	0.00585674	-0.179478	0.00585674	-0.0650772	-0.0873487	0.488219	-0.0873487
TCGGTA	132949	s43744	R1001679	3	7	GGACUACAGGGAUACCGAAtt	AASDH	NM_181806	288115	ASO0E5WG	GGACUACAGGGAUACCGAA	TTCGGTATCCCTGTAGTCC	96.9869	91.6174	87.0705	-0.222904	-0.687143	-1.26961	0.582469	0.693665	0.638602	0.0550635	-1.04671	-0.865764	0.135847	-0.865764
CTAGAT	60496	s34111	R1001726	12	5	GAAACCCGAUGGAUCUAGAtt	AASDHPPT	NM_015423	297161	ASO0DZRG	GAAACCCGAUGGAUCUAGA	TCTAGATCCATCGGGTTTC	99.3447	132.977	138.014	0.195283	1.00518	1.03861	-0.0334256	-0.0411627	0.441532	-0.0411627	0.843327	0.632999	0.0907841	0.542215
TAGATC	60496	s34112	R1001373	12	5	CGGCUUGAAUUUGAUCUAUtt	AASDHPPT	NM_015423	277193	ASO0DZI3	CGGCUUGAAUUUGAUCUAU	ATAGATCAAATTCAAGCCG	96.4782	109.011	123.482	-0.313134	0.0245566	0.380152	-0.355595	-0.425545	0.306442	-0.425545	0.693286	0.514019	0.229913	0.284107
TCGGGT	60496	s34113	R1001668	12	5	CAUCGAAUCCUUACCCGAAtt	AASDHPPT	NM_015423	287177	ASO0DZKJ	CAUCGAAUCCUUACCCGAA	TTCGGGTAAGGATTCGATG	90.8991	110.353	125.013	-1.30264	0.0794689	0.449524	-0.370055	-0.442797	-0.191312	-0.251485	1.75217	1.35369	0.918884	0.43481
GACGAC	10157	s19784	R1001762	1	17	GGACGGUGUUAAGUCGUCAtt	AASS	NM_005763	294989	ASO0DQ9E	GGACGGUGUUAAGUCGUCA	TGACGACTTAACACCGTCC	106.43	120.123	110.207	1.45194	0.479236	-0.221306	0.700542	0.834539	0.834539	0	-1.67325	-1.3626	-1.3626	0
TTGTTC	10157	s223088	R1001609	1	17	GGAAUCUACUGGGAACAAAtt	AASS	NM_005763	285005	ASO0F7YW	GGAAUCUACUGGGAACAAA	TTTGTTCCCAGTAGATTCC	95.4964	55.5619	81.2795	-0.487263	-2.16245	-1.532	-0.630453	-0.753479	0.433035	-0.753479	-1.04474	-0.864202	-0.266359	-0.597843
TAATTC	10157	s19785	R1001552	1	17	CAAUAUUGGAGCGAAUUAAtt	AASS	NM_005763	275021	ASO0DQ6E	CAAUAUUGGAGCGAAUUAA	TTAATTCGCTCCAATATTG	92.8594	51.9321	75.6393	-0.954961	-2.31098	-1.78755	-0.523424	-0.625782	-0.255096	-0.370686	-0.832592	-0.695974	-0.520834	-0.17514
TTCTGA	26574	s25541	R1005773	3	19	GAACCGCACACUUCAGAAAtt	AATF	NM_012138	302719	ASO0E9HB	GAACCGCACACUUCAGAAA	TTTCTGAAGTGTGCGGTTC	97.6372	112.121	103.427	-0.107573	0.151829	-0.528509	0.680338	0.810433	0.19796	0.612473	-0.420936	-0.369538	-0.0375625	-0.331976
TTGTAG	26574	s25540	R1001718	3	19	GGAAGGAUCAAACUACAAAtt	AATF	NM_012138	301183	ASO0E8B9	GGAAGGAUCAAACUACAAA	TTTGTAGTTTGATCCTTCC	92.8332	109.461	117.373	-0.959605	0.0429789	0.10336	-0.0603808	-0.073323	0.203969	-0.073323	1.06297	0.807168	-0.133938	0.807168
GAAGAC	26574	s25539	R1001735	3	19	GGUCAUUGGUAGGUCUUCAtt	AATF	NM_012138	299647	ASO0E77H	GGUCAUUGGUAGGUCUUCA	TGAAGACCTACCAATGACC	89.8404	67.7705	76.3675	-1.49041	-1.6629	-1.75456	0.0916554	0.108072	0.404356	0	-0.264148	-0.245208	-0.245208	0
TTGTTG	9625	s18496	R1001631	13	1	GCACCUUCAUCGCAACAAUtt	AATK	NM_001080395	289501	ASO0D9A3	GCACCUUCAUCGCAACAAU	ATTGTTGCGATGAAGGTGC	96.8619	93.5976	90.9896	-0.245075	-0.606117	-1.09204	0.485924	0.578476	-1.0938	0.578476	-0.846966	-0.707372	-0.367948	-0.339424
CTGATC	9625	s18495	R1001390	13	1	CGGUUCCGCUGAGAUCAGAtt	AATK	NM_001080395	279517	ASO0D9A2	CGGUUCCGCUGAGAUCAGA	TCTGATCTCAGCGGAACCG	92.0791	102.161	134.444	-1.09336	-0.255738	0.876866	-1.1326	-1.3526	0.24723	-1.3526	1.97023	1.52661	0.689117	0.837493
AAAGAT	18	s845	R1001631	16	20	ACCGAAUGCUGGAUCUUUAtt	ABAT	NM_000663	289592	ASO0DAH0	ACCGAAUGCUGGAUCUUUA	TAAAGATCCAGCATTCGGT	101.243	98.9799	116.282	0.531938	-0.385885	0.0539468	-0.439832	-0.526048	-0.767228	0	-0.477992	-0.414782	-0.303493	-0.111289
AACTCC	18	s844	R1001390	16	20	GCCUAGAUCUCAGGAGUUAtt	ABAT	NM_000663	279608	ASO0DAGZ	GCCUAGAUCUCAGGAGUUA	TAACTCCTGAGATCTAGGC	94.7292	88.2219	92.298	-0.623333	-0.826076	-1.03276	0.206684	0.245313	0.17335	0.0719637	-0.409428	-0.360412	-0.236777	-0.123635
GATTGA	19	s846	R1001787	1	15	CUGUAUGGGUGGUCAAUCAtt	ABCA1	NM_005502	292683	ASO0DOF0	CUGUAUGGGUGGUCAAUCA	TGATTGACCACCCATACAG	104.253	109.532	128.26	1.06586	0.0458914	0.596644	-0.550753	-0.658389	0.746468	-0.658389	-0.469216	-0.407824	-0.574814	0
TAGCAG	19	s847	R1001527	1	15	CCAUCGAUGUCUCUGCUAUtt	ABCA1	NM_005502	272715	ASO0DO3T	CCAUCGAUGUCUCUGCUAU	ATAGCAGAGACATCGATGG	102.897	85.5326	69.0481	0.825332	-0.93612	-2.0862	1.15008	1.37088	0.426217	0.944662	-2.91153	-2.34453	-1.09524	-1.24929
GTTGAG	19	s848	R1001573	1	15	GCAGAUCGAUUUCUCAACAtt	ABCA1	NM_005502	282699	ASO0DOCK	GCAGAUCGAUUUCUCAACA	TGTTGAGAAATCGATCTGC	98.3223	81.6315	81.6998	0.0139458	-1.09574	-1.51296	0.417214	0.496498	1.30965	0	-1.5269	-1.24655	-0.512702	-0.733848
CGGTCT	10349	s20243	R1001609	15	19	GGAGCAUAAAGUAGACCGAtt	ABCA10	NM_080282	285343	ASO0DVFP	GGAGCAUAAAGUAGACCGA	TCGGTCTACTTTATGCTCC	97.0718	116.543	98.2796	-0.207851	0.332762	-0.761737	1.0945	1.30457	0.496515	0.808057	-0.553887	-0.474966	0.163432	-0.474966
ATCACT	10349	s20244	R1001762	15	19	GGAGUUAUAUUUAGUGAUAtt	ABCA10	NM_080282	295327	ASO0DQBW	GGAGUUAUAUUUAGUGAUA	TATCACTAAATATAACTCC	97.022	124.659	127.291	-0.216681	0.664845	0.552758	0.112087	0.132449	0.0292969	0.103152	0.769439	0.574408	-0.166342	0.574408
ATCAGG	10349	s20242	R1001552	15	19	GAGCGAGUUUUACCUGAUAtt	ABCA10	NM_080282	275359	ASO0DQ7R	GAGCGAGUUUUACCUGAUA	TATCAGGTAAAACTCGCTC	84.7385	62.8485	85.4521	-2.3953	-1.8643	-1.34294	-0.521361	-0.623321	-0.354106	-0.269216	1.05236	0.798755	-0.0539742	0.798755
TCGACT	26154	s25182	R1001754	10	7	GCAUGGAUCCGAAGUCGAAtt	ABCA12	NM_015657	295963	ASO0DUFW	GCAUGGAUCCGAAGUCGAA	TTCGACTTCGGATCCATGC	102.954	162.166	148.847	0.835341	2.19953	1.52942	0.670112	0.798233	-0.107581	0.798233	0.694081	0.51465	0.51465	0
AAAGTC	26154	s25183	R1001559	10	7	GCCUAAUGAUCCGACUUUAtt	ABCA12	NM_015657	275995	ASO0DTPN	GCCUAAUGAUCCGACUUUA	TAAAGTCGGATCATTAGGC	97.73	105.863	111.232	-0.0911011	-0.104235	-0.174863	0.0706277	0.082984	-1.42926	0.082984	-0.0837618	-0.102165	-0.0864255	-0.0157397
AAGCGT	26154	s25181	R1001616	10	7	GGGUAUCACCUCACGCUUAtt	ABCA12	NM_015657	285979	ASO0DUEL	GGGUAUCACCUCACGCUUA	TAAGCGTGAGGTGATACCC	92.4625	133.825	103.139	-1.02536	1.03991	-0.54155	1.58146	1.88556	-0.0612195	1.88556	0.483812	0.34791	0.259838	0.0880716
ACGGTA	154664	s45876	R1001679	8	15	GGCAUAAGAUAUUACCGUUtt	ABCA13	NM_152701	288243	ASO0E64I	GGCAUAAGAUAUUACCGUU	AACGGTAATATCTTATGCC	111.242	108.301	117.992	2.30535	-0.00448386	0.131404	-0.135888	-0.163411	-0.103485	-0.0599258	-2.17394	-1.75964	-0.419771	-1.33987
GTCTAG	154664	s45878	R1001362	8	15	CCCAUAAUGUUGCUAGACUtt	ABCA13	NM_152701	278259	ASO0E622	CCCAUAAUGUUGCUAGACU	AGTCTAGCAACATTATGGG	104.998	62.7883	83.0366	1.19801	-1.86677	-1.45239	-0.414377	-0.495678	-0.535687	0	-2.6504	-2.13746	-0.769787	-1.36768
AAACGT	154664	s45877	R1001746	8	15	CAUAGAUUUUGUACGUUUAtt	ABCA13	NM_152701	298227	ASO0E66Y	CAUAGAUUUUGUACGUUUA	TAAACGTACAAAATCTATG	100.219	117.17	129.718	0.350356	0.358416	0.662712	-0.304296	-0.36434	0.433786	-0.36434	0.312356	0.211949	-0.0506317	0.211949
ATTGGG	20	s851	R1001787	1	17	AACUUGUCGCUGCCCAAUAtt	ABCA2	NM_001606	292685	ASO0DOF1	AACUUGUCGCUGCCCAAUA	TATTGGGCAGCGACAAGTT	102.975	121.22	155.686	0.839207	0.524126	1.83932	-1.31519	-1.57045	-1.29536	-0.27509	1.00011	0.757327	0.28485	0.472477
ACTCGT	20	s849	R1001527	1	17	ACGAGUACAUCAACGAGUAtt	ABCA2	NM_001606	272717	ASO0DO3U	ACGAGUACAUCAACGAGUA	TACTCGTTGATGTACTCGT	99.8885	111.808	115.087	0.291719	0.138995	-0.000205871	0.139201	0.164799	0.183641	0	-0.291925	-0.267235	0.0763563	-0.267235
GTTGTT	20	s850	R1001573	1	17	CAGGUUUUCUACAACAACAtt	ABCA2	NM_001606	282701	ASO0DOCL	CAGGUUUUCUACAACAACA	TGTTGTTGTAGAAAACCTG	97.375	30.1768	48.4673	-0.154064	-3.20115	-3.0187	-0.182457	-0.218973	-0.673026	0	-2.86463	-2.30735	-1.60993	-0.697416
TACCGA	21	s854	R1001787	1	19	GGGCGAAGGUUUUCGGUAUtt	ABCA3	NM_001089	292687	ASO0DOF2	GGGCGAAGGUUUUCGGUAU	ATACCGAAAACCTTCGCCC	99.4391	120.901	106.152	0.212015	0.511059	-0.405046	0.916106	1.09173	0.205717	0.886012	-0.617061	-0.525062	-0.108201	-0.416861
TACCAC	21	s853	R1001573	1	19	GGACGUACAGUGGUGGUAAtt	ABCA3	NM_001089	282703	ASO0DOCM	GGACGUACAGUGGUGGUAA	TTACCACCACTGTACGTCC	97.6941	76.7256	79.3317	-0.0974714	-1.29648	-1.62025	0.323774	0.385014	0.343583	0.0414314	-1.52278	-1.24328	0.280055	-1.24328
ACGGGA	21	s852	R1001527	1	19	CCAUCAAGAGGUUCCCGUAtt	ABCA3	NM_001089	272719	ASO0DO3V	CCAUCAAGAGGUUCCCGUA	TACGGGAACCTCTTGATGG	96.82	116.202	108.27	-0.252508	0.318812	-0.30907	0.627882	0.747847	-0.391992	0.747847	-0.0565615	-0.0805959	0.587818	-0.0805959
CTTGTA	24	s863	R1001527	3	1	GCACGGAAAUUCUACAAGAtt	ABCA4	NM_000350	272749	ASO0DO3X	GCACGGAAAUUCUACAAGA	TCTTGTAGAATTTCCGTGC	95.7264	111.299	114.698	-0.446462	0.118174	-0.0178287	0.136003	0.160984	-0.0725962	0.160984	0.428633	0.304154	0.0882951	0.215859
CATTGT	24	s862	R1001787	3	1	GGCUAUAUCGUCACAAUGAtt	ABCA4	NM_000350	292717	ASO0DOF4	GGCUAUAUCGUCACAAUGA	TCATTGTGACGATATAGCC	91.991	144.084	113.113	-1.10898	1.45969	-0.089658	1.54935	1.84725	0.434989	1.41226	1.01932	0.772561	0.110077	0.662483
CAGTAT	24	s861	R1001573	3	1	GCAGCACGAAGGAUACUGAtt	ABCA4	NM_000350	282733	ASO0DOCO	GCAGCACGAAGGAUACUGA	TCAGTATCCTTCGTGCTGC	88.0269	106.075	114.643	-1.81206	-0.0955563	-0.0203318	-0.0752244	-0.0910331	0.162575	-0.0910331	1.79173	1.38506	-0.468015	1.38506
ATAGTC	23461	s23865	R1001798	8	8	GAGAGAUCUUAGGACUAUUtt	ABCA5	NM_018672	295532	ASO0DW2Y	GAGAGAUCUUAGGACUAUU	AATAGTCCTAAGATCTCTC	109.108	99.9347	117.76	1.92696	-0.346814	0.1209	-0.467714	-0.559315	-0.401155	-0.15816	-1.80606	-1.46792	-0.553062	-0.914855
GTTGTA	23461	s23866	R1001612	8	8	GUAUCGGAACAGUACAACAtt	ABCA5	NM_018672	285548	ASO0DW1W	GUAUCGGAACAGUACAACA	TGTTGTACTGTTCCGATAC	97.5041	108.099	90.4099	-0.131174	-0.012732	-1.11831	1.10558	1.31779	0.373589	0.944198	-0.987135	-0.818524	0.038818	-0.818524
TTTAGA	23461	s223601	R1001556	8	8	CUUUCAACGAAGUCUAAAAtt	ABCA5	NM_018672	275564	ASO0F81F	CUUUCAACGAAGUCUAAAA	TTTTAGACTTCGTTGAAAG	93.4183	143.257	136.043	-0.855834	1.42582	0.949315	0.476502	0.567235	0.201257	0.365978	1.80515	1.39571	0.751123	0.644583
GATTGA	23460	s23862	R1001798	8	6	CCAUCACUUUAAUCAAUCAtt	ABCA6	NM_080284	295530	ASO0DTKQ	CCAUCACUUUAAUCAAUCA	TGATTGATTAAAGTGATGG	102.802	165.808	125.459	0.808402	2.34855	0.469723	1.87883	2.24036	0.746468	1.49389	-0.338679	-0.30431	-0.574814	0
AACGAA	23460	s23863	R1001612	8	6	CAGACUUUGCUAUUCGUUUtt	ABCA6	NM_080284	285546	ASO0DW1V	CAGACUUUGCUAUUCGUUU	AAACGAATAGCAAAGTCTG	96.9028	115.428	118.048	-0.237814	0.287145	0.133961	0.153184	0.181482	0.094929	0.0865534	0.371776	0.259068	0.0640568	0.195011
TAACCT	23460	s23864	R1001556	8	6	GGACUAAUGCUAAGGUUAUtt	ABCA6	NM_080284	275562	ASO0DRSA	GGACUAAUGCUAAGGUUAU	ATAACCTTAGCATTAGTCC	87.624	117.175	122.627	-1.88351	0.358608	0.341404	0.0172037	0.0192435	0.0192435	0	2.22492	1.72858	-0.482091	1.72858
GAGCTT	10347	s20241	R1001552	15	17	CCUUUUACCCGGAAGCUCAtt	ABCA7	NM_019112	275357	ASO0DVE5	CCUUUUACCCGGAAGCUCA	TGAGCTTCCGGGTAAAAGG	100.492	98.6751	104.282	0.398843	-0.398355	-0.489755	0.0914001	0.107768	1.02308	0	-0.888598	-0.740385	-0.555128	-0.185257
TTGTTG	10347	s20239	R1001762	15	17	GAUCUGGUUCAACAACAAAtt	ABCA7	NM_019112	295325	ASO0DQBV	GAUCUGGUUCAACAACAAA	TTTGTTGTTGAACCAGATC	100.27	88.2333	112.47	0.35936	-0.825612	-0.118789	-0.706823	-0.844597	-1.0938	0	-0.478149	-0.414907	-0.367948	-0.0469593
TTGTTC	10347	s20240	R1001609	15	17	CUACAGCGGAGGGAACAAAtt	ABCA7	NM_019112	285341	ASO0DQ97	CUACAGCGGAGGGAACAAA	TTTGTTCCCTCCGCTGTAG	94.4185	50.7416	82.4264	-0.67844	-2.35969	-1.48003	-0.879656	-1.05081	0.433035	-1.05081	-0.801594	-0.671393	-0.266359	-0.405035
TTGCGT	10351	s20249	R1001762	2	1	CCUUCUGAAAGAACGCAAAtt	ABCA8	NM_007168	294997	ASO0DVIX	CCUUCUGAAAGAACGCAAA	TTTGCGTTCTTTCAGAAGG	101.344	129.059	145.926	0.549937	0.844872	1.39709	-0.552216	-0.660134	-0.0126228	-0.647511	0.847151	0.636032	0.372403	0.263629
TGCATG	10351	s20250	R1001552	2	1	GCUUUUCGUUAGCAUGCAAtt	ABCA8	NM_007168	275029	ASO0DQBY	GCUUUUCGUUAGCAUGCAA	TTGCATGCTAACGAAAAGC	92.1527	119.97	86.4799	-1.08031	0.47297	-1.29637	1.76934	2.10973	0.592341	1.51739	-0.216062	-0.207077	0.45783	-0.207077
TCGGAT	10351	s20248	R1001609	2	1	CCAUCAGUACAUAUCCGAAtt	ABCA8	NM_007168	285013	ASO0DQD8	CCAUCAGUACAUAUCCGAA	TTCGGATATGTACTGATGG	90.8881	129.464	127.616	-1.3046	0.861449	0.567458	0.29399	0.349479	1.1688	0	1.87206	1.44877	0.50879	0.939977
TCGGTA	10350	s20246	R1001609	15	21	CCUUCUUCUGGAUACCGAUtt	ABCA9	NM_080283	285345	ASO0DQ98	CCUUCUUCUGGAUACCGAU	ATCGGTATCCAGAAGAAGG	92.2889	99.401	83.0381	-1.05615	-0.368653	-1.45232	1.08367	1.29165	0.638602	0.653044	-0.396168	-0.349898	0.135847	-0.349898
GCTATT	10350	s20247	R1001762	15	21	GCAGGUCUGUGCAAUAGCAtt	ABCA9	NM_080283	295329	ASO0DQBX	GCAGGUCUGUGCAAUAGCA	TGCTATTGCACAGACCTGC	90.0936	110.812	140.918	-1.44551	0.0982482	1.17017	-1.07192	-1.2802	0.456286	-1.2802	2.61568	2.03844	0.479445	1.559
CTGTCG	10350	s20245	R1001552	15	21	CAUUCACUGAGGCGACAGAtt	ABCA9	NM_080283	275361	ASO0DVE6	CAUUCACUGAGGCGACAGA	TCTGTCGCCTCAGTGAATG	88.4182	95.6804	103.096	-1.74266	-0.520894	-0.54353	0.0226359	0.0257247	0.0257247	0	1.19913	0.915143	0.915143	0
TCGGAA	5243	s10419	R1003405	8	18	CGAUACAUGGUUUUCCGAUtt	ABCB1	NM_000927	279798	ASO0DBA8	CGAUACAUGGUUUUCCGAU	ATCGGAAAACCATGTATCG	106.69	134.736	107.219	1.49804	1.0772	-0.356694	1.43389	1.7095	0.397961	1.31154	-1.85474	-1.50652	0.648272	-1.50652
TACGAA	5243	s10420	R1001635	8	18	GUUUGUCUACAGUUCGUAAtt	ABCB1	NM_000927	289782	ASO0DBA9	GUUUGUCUACAGUUCGUAA	TTACGAACTGTAGACAAAC	102.235	82.2737	117.781	0.707982	-1.06947	0.121838	-1.1913	-1.42263	0.103471	-1.42263	-0.586144	-0.500545	-0.551144	0
GGGTAA	5243	s10418	R1001495	8	18	GGCUUGCUGUAAUUACCCAtt	ABCB1	NM_000927	269814	ASO0DBA7	GGCUUGCUGUAAUUACCCA	TGGGTAATTACAGCAAGCC	100.394	104.771	94.2353	0.381446	-0.148941	-0.944981	0.79604	0.948478	0.973689	0	-1.32643	-1.08758	-0.794037	-0.293539
CATTTT	23456	s223600	R1001798	8	2	CGCUGGAUGCCGAAAAUGAtt	ABCB10	NM_012089	295526	ASO0F81E	CGCUGGAUGCCGAAAAUGA	TCATTTTCGGCATCCAGCG	94.38	84.9918	92.2179	-0.685273	-0.958245	-1.03639	0.0781437	0.0919514	-0.407549	0.0919514	-0.351116	-0.314172	-1.00471	0
AACTAA	23456	s23857	R1001612	8	2	GGAAGAACGGUGUUAGUUAtt	ABCB10	NM_012089	285542	ASO0DRTV	GGAAGAACGGUGUUAGUUA	TAACTAACACCGTTCTTCC	94.0696	87.5963	113.546	-0.74033	-0.851675	-0.0700335	-0.781641	-0.933863	-0.280911	-0.652952	0.670297	0.495789	0.196571	0.299218
TATTAG	23456	s23858	R1001556	8	2	CCAUUAAGAAUGCUAAUAUtt	ABCB10	NM_012089	275558	ASO0DRS9	CCAUUAAGAAUGCUAAUAU	ATATTAGCATTCTTAATGG	91.4836	98.9145	104.776	-1.19898	-0.388561	-0.467387	0.0788267	0.0927663	0.0306886	0.0620777	0.731597	0.5444	0.386103	0.158296
TCGCAA	8647	s16458	R1006375	4	19	GCAUCAUGUUUAUUGCGAAtt	ABCB11	NM_003742	282391	ASO0DIO4	GCAUCAUGUUUAUUGCGAA	TTCGCAATAAACATGATGC	106.107	88.8277	106.98	1.39465	-0.80129	-0.36751	-0.43378	-0.518828	-0.287474	-0.231353	-1.76216	-1.4331	0.025841	-1.4331
AATCGA	8647	s16457	R1001523	4	19	GGUCUCUCAGUGUCGAUUAtt	ABCB11	NM_003742	272407	ASO0DIO3	GGUCUCUCAGUGUCGAUUA	TAATCGACACTGAGAGACC	100.338	130.293	119.804	0.371511	0.895389	0.213525	0.681863	0.812253	0.285068	0.527185	-0.157986	-0.161024	0.156742	-0.161024
ATCTCG	8647	s16456	R1001783	4	19	GGAUUUGCCUCUCGAGAUAtt	ABCB11	NM_003742	292375	ASO0DIO5	GGAUUUGCCUCUCGAGAUA	TATCTCGAGAGGCAAATCC	91.7397	174.047	124.962	-1.15355	2.68569	0.447244	2.23844	2.66942	1.69616	0.973256	1.6008	1.23366	0.843527	0.390131
CATGAT	5244	s10423	R1001635	8	20	GCCUAUGAGUUUAUCAUGAtt	ABCB4	NM_000443	289784	ASO0DBAC	GCCUAUGAGUUUAUCAUGA	TCATGATAAACTCATAGGC	107.373	129.156	173.897	1.61917	0.848857	2.66442	-1.81556	-2.16744	-0.636039	-1.5314	1.04524	0.793115	0.723424	0.0696908
TCGAAA	5244	s10422	R1003405	8	20	GUAUUAACAUUGUUUCGAUtt	ABCB4	NM_000443	279800	ASO0DBAB	GUAUUAACAUUGUUUCGAU	ATCGAAACAATGTTAATAC	103.122	104.268	93.1327	0.865154	-0.16951	-0.994938	0.825428	0.983541	0.124316	0.859225	-1.86009	-1.51076	-0.341406	-1.16936
TAGGCG	5244	s10421	R1001495	8	20	GGCUGGAAAUCUCGCCUAUtt	ABCB4	NM_000443	269816	ASO0DBAA	GGCUGGAAAUCUCGCCUAU	ATAGGCGAGATTTCCAGCC	102.358	124.769	123.376	0.729745	0.66934	0.375379	0.293961	0.349445	0.349445	0	-0.354366	-0.316749	-0.100622	-0.216127
CTGCCG	340273	s50695	R1005437	13	19	GGGAUUAUUUUACGGCAGAtt	ABCB5	NM_178559	298735	ASO0DNNQ	GGGAUUAUUUUACGGCAGA	TCTGCCGTAAAATAATCCC	101.777	90.4156	110.626	0.626654	-0.736316	-0.202309	-0.534008	-0.63841	-0.63841	0	-0.828962	-0.693096	-0.693096	0
TCGAAT	340273	s50694	R1006013	13	19	CGACUUUCUACUAUUCGAAtt	ABCB5	NM_178559	278767	ASO0DKMM	CGACUUUCUACUAUUCGAA	TTCGAATAGTAGAAAGTCG	97.0002	128.465	110.86	-0.220539	0.820601	-0.19173	1.01233	1.20654	-0.0801154	1.20654	0.0288094	-0.0128984	-0.0728102	0
AACTCA	10058	s19558	R1001766	10	22	GAAGGGCCGUAUUGAGUUUtt	ABCB6	NM_005689	294826	ASO0DVCT	GAAGGGCCGUAUUGAGUUU	AAACTCAATACGGCCCTTC	104.298	158.798	112.569	1.07387	2.06175	-0.114303	2.17606	2.59498	0.571452	2.02353	-1.18817	-0.977944	0.571101	-0.977944
CGACTT	10058	s19557	R1001603	10	22	GGUUUGGAGUGGAAGUCGAtt	ABCB6	NM_005689	284842	ASO0DQ4L	GGUUUGGAGUGGAAGUCGA	TCGACTTCCACTCCAAACC	97.6063	111.406	104.503	-0.113042	0.12257	-0.47976	0.60233	0.717361	0.473366	0.243995	-0.366718	-0.326544	0.101872	-0.326544
TTAGTA	10058	s19556	R1001548	10	22	CUUCACUGGUUUUACUAAAtt	ABCB6	NM_005689	274858	ASO0DQ37	CUUCACUGGUUUUACUAAA	TTTAGTAAAACCAGTGAAG	92.6729	94.2712	101.37	-0.988042	-0.578553	-0.621702	0.0431498	0.0501999	-0.131251	0.0501999	0.366339	0.254757	0.497096	0
TCGGAT	22	s857	R1001631	16	22	GCCCAGAAUUCAAUCCGAAtt	ABCB7	NM_004299	289594	ASO0DAH3	GCCCAGAAUUCAAUCCGAA	TTCGGATTGAATTCTGGGC	97.164	107.529	142.812	-0.191488	-0.0360581	1.25598	-1.29204	-1.54283	1.1688	-1.54283	1.44747	1.11207	0.50879	0.603285
ATCTAA	22	s856	R1001390	16	22	GCUACUUCAUCGUUAGAUUtt	ABCB7	NM_004299	279610	ASO0DAH2	GCUACUUCAUCGUUAGAUU	AATCTAACGATGAAGTAGC	89.6419	112.198	114.836	-1.52563	0.154988	-0.011585	0.166573	0.197456	-0.179507	0.197456	1.51404	1.16486	0.343535	0.821328
TGTTTT	11194	s22104	R1001798	11	1	CGACCAUCAUGGAAAACAUtt	ABCB8	NM_007188	295597	ASO0DQX3	CGACCAUCAUGGAAAACAU	ATGTTTTCCATGATGGTCG	97.1505	90.1794	75.3752	-0.193888	-0.74598	-1.79952	1.05354	1.2557	0.821534	0.434168	-1.60563	-1.30898	-0.498756	-0.810224
AGAGGA	11194	s22106	R1001612	11	1	CCCACCUGCUUAUCCUCUAtt	ABCB8	NM_007188	285613	ASO0DQVN	CCCACCUGCUUAUCCUCUA	TAGAGGATAAGCAGGTGGG	95.5835	171.645	108.029	-0.47181	2.5874	-0.320016	2.90741	3.46757	-0.174668	3.46757	0.151794	0.0846265	0.0846265	0
GAGCTT	11194	s22105	R1001556	11	1	CGCUUUAACUGGAAGCUCUtt	ABCB8	NM_007188	275629	ASO0DVTB	CGCUUUAACUGGAAGCUCU	AGAGCTTCCAGTTAAAGCG	89.1189	112.595	111.885	-1.61839	0.171207	-0.145276	0.316483	0.376316	1.02308	0	1.47312	1.13241	-0.555128	1.13241
GCGCGA	23457	s23859	R1001798	8	4	CGGUACUCAUCAUCGCGCAtt	ABCB9	NM_019624	295528	ASO0DTKP	CGGUACUCAUCAUCGCGCA	TGCGCGATGATGAGTACCG	104.39	150.179	139.689	1.09016	1.70909	1.11448	0.594608	0.708148	0.708148	0	0.0243168	-0.0164609	-0.669254	0
GCTGGA	23457	s23860	R1001612	8	4	GCGAGUAUCUGAUCCAGCAtt	ABCB9	NM_019624	285544	ASO0DRTW	GCGAGUAUCUGAUCCAGCA	TGCTGGATCAGATACTCGC	99.0613	98.6477	124.632	0.145018	-0.399479	0.432289	-0.831768	-0.99367	-0.395588	-0.598082	0.287271	0.192057	0.385762	0
CAGTTT	23457	s23861	R1001556	8	4	CAUUCGCCUUCGAAACUGUtt	ABCB9	NM_019624	275560	ASO0DW11	CAUUCGCCUUCGAAACUGU	ACAGTTTCGAAGGCGAATG	91.9735	127.643	112.842	-1.11209	0.786952	-0.101938	0.888889	1.05926	0.492746	0.566511	1.01015	0.765287	-0.110382	0.765287
CGTTCA	4363	s543	R1001770	16	15	GGAUCAAGCUGAUGAACGAtt	ABCC1	NM_004996	294579	ASO0DUJ8	GGAUCAAGCUGAUGAACGA	TCGTTCATCAGCTTGATCC	117.629	91.1962	86.4334	3.43822	-0.704375	-1.29848	0.594104	0.707546	0.707546	0	-4.7367	-3.79186	-1.65547	-2.1364
CAATGG	4363	s544	R1001599	16	15	CCGUCUACGUGACCAUUGAtt	ABCC1	NM_004996	284595	ASO0DUGV	CCGUCUACGUGACCAUUGA	TCAATGGTCACGTAGACGG	105.791	78.4778	107.119	1.33855	-1.22478	-0.361235	-0.863549	-1.03159	0.12077	-1.03159	-1.69979	-1.38364	0.138144	-1.38364
TCGCAT	4363	s545	R1001544	16	15	GUUCCAAGGUGGAUGCGAAtt	ABCC1	NM_004996	274611	ASO0DUC2	GUUCCAAGGUGGAUGCGAA	TTCGCATCCACCTTGGAAC	98.0492	101.341	112.22	-0.0344989	-0.289255	-0.130121	-0.159134	-0.191146	0.145154	-0.191146	-0.0956224	-0.111571	-0.351721	0
CGAGGA	89845	s40146	R1001742	11	3	GGAUCCAGCUUUUCCUCGAtt	ABCC10	NM_033450	297903	ASO0E3VM	GGAUCCAGCUUUUCCUCGA	TCGAGGAAAAGCTGGATCC	97.9509	148.594	131.324	-0.0519334	1.64422	0.735476	0.908744	1.08295	1.13314	0	0.78741	0.588658	0.12775	0.460908
TAGGTG	89845	s40145	R1001675	11	3	CGUUAUCUUCAUCACCUAUtt	ABCC10	NM_033450	287919	ASO0E3S9	CGUUAUCUUCAUCACCUAU	ATAGGTGATGAAGATAACG	94.1998	123.75	120.576	-0.717227	0.627648	0.248482	0.379166	0.451103	0.361513	0.0895899	0.965709	0.730046	-0.0388237	0.730046
TTGTTG	89845	s40144	R1001366	11	3	GCUGGUACCCGUCAACAAAtt	ABCC10	NM_033450	277935	ASO0E3PT	GCUGGUACCCGUCAACAAA	TTTGTTGACGGGTACCAGC	91.3877	88.3295	124.153	-1.21599	-0.821676	0.410552	-1.23223	-1.47146	-1.0938	-0.377662	1.62654	1.25408	-0.367948	1.25408
CCGTTG	85320	s39908	R1001742	5	17	GGAAGAGUCUCUCAACGGAtt	ABCC11	NM_032583	297773	ASO0E3UW	GGAAGAGUCUCUCAACGGA	TCCGTTGAGAGACTCTTCC	100.849	113.55	127.4	0.462105	0.21031	0.5577	-0.34739	-0.415756	-0.415756	0	0.0955956	0.0400619	0.56726	0
CGAAAA	85320	s39906	R1001366	5	17	GAACAAGGUUGAUUUUCGAtt	ABCC11	NM_032583	277805	ASO0E3P3	GAACAAGGUUGAUUUUCGA	TCGAAAATCAACCTTGTTC	97.8962	89.4688	94.2129	-0.0616404	-0.775057	-0.945996	0.17094	0.202667	0.202667	0	-0.884356	-0.737022	-0.353849	-0.383173
CATCGC	85320	s39907	R1001675	5	17	GCAUCGACAUAGGCGAUGAtt	ABCC11	NM_032583	287789	ASO0E3RJ	GCAUCGACAUAGGCGAUGA	TCATCGCCTATGTCGATGC	96.4037	114.9	124.988	-0.326342	0.265551	0.448408	-0.182856	-0.219449	-0.254551	0	0.77475	0.578619	-0.34829	0.578619
GTATGA	94160	s41284	R1001675	12	3	GGCCUGUCAUUGUCAUACAtt	ABCC12	NM_033226	287943	ASO0E40I	GGCCUGUCAUUGUCAUACA	TGTATGACAATGACAGGCC	99.2107	88.1705	112.51	0.171505	-0.82818	-0.116973	-0.711207	-0.849828	-0.0473578	-0.80247	-0.288479	-0.264502	-0.0933981	-0.171104
GACATA	94160	s41285	R1001742	12	3	GGGAUAUCAGUGUAUGUCAtt	ABCC12	NM_033226	297927	ASO0E43J	GGGAUAUCAGUGUAUGUCA	TGACATACACTGATATCCC	98.6932	118.983	132.701	0.0797325	0.432612	0.797874	-0.365263	-0.43708	-0.383003	-0.0540762	0.718142	0.53373	0.424079	0.10965
TCCGGA	94160	s41286	R1001366	12	3	GGAAGAACAGGUUCCGGAAtt	ABCC12	NM_033226	277959	ASO0E3Y2	GGAAGAACAGGUUCCGGAA	TTCCGGAACCTGTTCTTCC	95.1246	94.4111	121.077	-0.553198	-0.57283	0.2712	-0.844031	-1.0083	-0.4974	-0.510901	0.824398	0.617989	-0.122704	0.617989
CGAAAA	1244	s3228	R1001791	8	7	GCAAUAGGAUUGUUUUCGAtt	ABCC2	NM_000392	293227	ASO0DPJ0	GCAAUAGGAUUGUUUUCGA	TCGAAAACAATCCTATTGC	109.01	129.154	154.479	1.9095	0.848761	1.7846	-0.935843	-1.11784	0.202667	-1.11784	-0.124896	-0.134784	-0.353849	0
TTGGAC	1244	s3229	R1004343	8	7	CCGCAGUUCUAGGUCCAAUtt	ABCC2	NM_000392	273259	ASO0DPE4	CCGCAGUUCUAGGUCCAAU	ATTGGACCTAGAACTGCGG	101.774	140.543	131.161	0.626065	1.31479	0.728093	0.586701	0.698714	-0.298453	0.698714	0.102028	0.0451629	0.408813	0
TTGATG	1244	s3227	R1001570	8	7	GUUUCGUCCAUGCAUCAAAtt	ABCC2	NM_000392	283243	ASO0DPGK	GUUUCGUCCAUGCAUCAAA	TTTGATGCATGGACGAAAC	100.111	136.828	135.395	0.331154	1.16279	0.919944	0.242842	0.288454	-0.742522	0.288454	0.588789	0.431155	0.0373158	0.39384
CGTCTA	8714	s16602	R1001523	12	7	GCAUCCUGGUUUUAGACGAtt	ABCC3	NM_003786	272587	ASO0DIR9	GCAUCCUGGUUUUAGACGA	TCGTCTAAAACCAGGATGC	97.7555	148.51	150.4	-0.0865853	1.64077	1.59979	0.0409867	0.0476191	-0.473833	0.0476191	1.68637	1.30152	0.742823	0.558695
AGATGA	8714	s16600	R1001783	12	7	GGAUCAUGGGUGUCAUCUAtt	ABCC3	NM_003786	292555	ASO0DIRB	GGAUCAUGGGUGUCAUCUA	TAGATGACACCCATGATCC	96.1808	139.024	156.844	-0.36587	1.25263	1.89178	-0.639149	-0.763855	0.126148	-0.763855	2.25765	1.75453	-0.078031	1.75453
TCATTG	8714	s16601	R1006375	12	7	GGAUCUGACAGACAAUGAUtt	ABCC3	NM_003786	282571	ASO0DIRA	GGAUCUGACAGACAAUGAU	ATCATTGTCTGTCAGATCC	96.1225	102.789	103.703	-0.376218	-0.230039	-0.515997	0.285958	0.339895	-0.316951	0.339895	-0.139779	-0.146586	-0.0292088	-0.117377
GACAGT	10257	s20041	R1001762	9	21	GGCCUUUCCUUUACUGUCAtt	ABCC4	NM_005845	295185	ASO0DVGB	GGCCUUUCCUUUACUGUCA	TGACAGTAAAGGAAAGGCC	102.545	81.2756	82.7762	0.762934	-1.11031	-1.46419	0.353881	0.420935	0.383393	0.0375428	-2.22712	-1.80181	-0.442444	-1.35937
TACCAA	10257	s20040	R1001609	9	21	GCAAGAUCUCUAUUGGUAUtt	ABCC4	NM_005845	285201	ASO0DVEQ	GCAAGAUCUCUAUUGGUAU	ATACCAATAGAGATCTTGC	101.065	83.514	90.8628	0.500356	-1.01872	-1.09779	0.0790735	0.0930607	-0.122234	0.0930607	-1.59815	-1.30304	-0.0480057	-1.25504
TTGCAG	10257	s20039	R1001552	9	21	CCGUAUGUUUUGCUGCAAAtt	ABCC4	NM_005845	275217	ASO0DQ76	CCGUAUGUUUUGCUGCAAA	TTTGCAGCAAAACATACGG	100.451	98.1369	97.5529	0.391564	-0.420378	-0.794663	0.374285	0.445279	-0.963353	0.445279	-1.18623	-0.9764	-0.107774	-0.868626
GTCTCT	10057	s19555	R1001548	10	20	GCAGAAGACUAGAGAGACUtt	ABCC5	NM_001023587	274856	ASO0DQ36	GCAGAAGACUAGAGAGACU	AGTCTCTCTAGTCTTCTGC	105.195	105.759	106.145	1.23292	-0.108479	-0.405347	0.296868	0.352913	0.355166	0	-1.63827	-1.33486	-0.87295	-0.46191
TTGGAA	10057	s19554	R1001603	10	20	CAUCCGGACUACUUCCAAAtt	ABCC5	NM_001023587	284840	ASO0DQ4K	CAUCCGGACUACUUCCAAA	TTTGGAAGTAGTCCGGATG	103.438	138.473	117.006	0.921356	1.23007	0.0867421	1.14332	1.36283	-0.445444	1.36283	-0.834614	-0.697577	0.321329	-0.697577
TCTCCT	10057	s19553	R1001766	10	20	GAUUCCAAGUUCAGGAGAAtt	ABCC5	NM_001023587	294824	ASO0DQ5R	GAUUCCAAGUUCAGGAGAA	TTCTCCTGAACTTGGAATC	100.272	100.751	91.1561	0.359763	-0.313412	-1.0845	0.771084	0.918703	-0.172842	0.918703	-1.44426	-1.18101	-0.895342	-0.285672
TCAGGC	368	s194293	R1001787	16	9	GAACCAGACAGAGCCUGAAtt	ABCC6	NM_001079528	293037	ASO0DOOE	GAACCAGACAGAGCCUGAA	TTCAGGCTCTGTCTGGTTC	137.094	109.373	128.897	6.89053	0.0393581	0.625518	-0.58616	-0.700633	-0.434316	-0.266317	-6.26501	-5.00378	-1.39812	-3.60566
TTGCCA	368	s200415	R1001573	16	9	GGAUCAUAGUGCUGGCAAAtt	ABCC6	NM_001171	283053	ASO0DOFE	GGAUCAUAGUGCUGGCAAA	TTTGCCAGCACTATGATCC	110.074	99.9715	117.616	2.09816	-0.345311	0.114386	-0.459697	-0.54975	-0.54975	0	-1.98377	-1.60884	-0.00351767	-1.60532
TCTGAA	368	s200416	R1001527	16	9	GGACCGUACCACUUCAGAAtt	ABCC6	NM_001171	273069	ASO0DOK2	GGACCGUACCACUUCAGAA	TTCTGAAGTGGTACGGTCC	105.47	101.33	103.316	1.28175	-0.289726	-0.533529	0.243803	0.289601	0.222032	0.0675693	-1.81528	-1.47523	-0.146613	-1.32861
CTTGGT	6833	s13641	R1006487	14	16	GGAGCAAUACAGACCAAGAtt	ABCC8	NM_000352	281092	ASO0DEM0	GGAGCAAUACAGACCAAGA	TCTTGGTCTGTATTGCTCC	97.4256	99.5072	127.186	-0.145101	-0.36431	0.547971	-0.912281	-1.08973	-0.561263	-0.528468	0.693072	0.513849	0.195385	0.318464
GAGCTT	6833	s224703	R1001646	14	16	GAUCUACCGUCAAAGCUCUtt	ABCC8	NM_000352	291076	ASO0F7J5	GAUCUACCGUCAAAGCUCU	AGAGCTTTGACGGTAGATC	92.3062	146.256	117.878	-1.05308	1.54856	0.126242	1.42232	1.6957	1.02308	0.672622	1.17932	0.899438	-0.555128	0.899438
TATAGA	10060	s19564	R1001548	12	4	GCGUGAUUCUGCUCUAUAAtt	ABCC9	NM_005691	274888	ASO0DQ38	GCGUGAUUCUGCUCUAUAA	TTATAGAGCAGAATCACGC	98.9683	95.8378	107.336	0.128512	-0.514452	-0.351415	-0.163037	-0.195803	0.162667	-0.195803	-0.479927	-0.416317	-0.455442	0
TGTAGT	10060	s19562	R1001766	12	4	CAACGAUGGUGUACUACAAtt	ABCC9	NM_005691	294856	ASO0DVCV	CAACGAUGGUGUACUACAA	TTGTAGTACACCATCGTTG	94.04	78.1474	117.91	-0.745568	-1.23831	0.127715	-1.36602	-1.63109	0.0253426	-1.63109	0.873283	0.656754	-1.36455	0.656754
CTATAG	10060	s19563	R1001603	12	4	CGGUCAUUGUAGCUAUAGAtt	ABCC9	NM_005691	284872	ASO0DQ4M	CGGUCAUUGUAGCUAUAGA	TCTATAGCTACAATGACCG	90.0583	94.1328	139.281	-1.45177	-0.584219	1.09603	-1.68025	-2.00599	-0.186494	-1.8195	2.54779	1.98461	-0.00106185	1.98461
CCACCC	215	s223511	R1001787	15	17	GCCUCAACAUCAGGGUGGAtt	ABCD1	NM_000033	293021	ASO0F7P9	GCCUCAACAUCAGGGUGGA	TCCACCCTGATGTTGAGGC	102.092	137.123	166.176	0.682625	1.17484	2.31462	-1.13978	-1.36116	-1.36116	0	1.632	1.2584	1.2584	0
TGCGGG	215	s1233	R1001573	15	17	CCUUCACUAUUGCCCGCAAtt	ABCD1	NM_000033	283037	ASO0DOEQ	CCUUCACUAUUGCCCGCAA	TTGCGGGCAATAGTGAAGG	98.6962	101.483	115.774	0.0802656	-0.283456	0.0309324	-0.314388	-0.376381	0.106121	-0.376381	-0.0493331	-0.074864	0.131125	-0.074864
GAGGTT	215	s1235	R1001527	15	17	GCCUCGCAGAUCAACCUCAtt	ABCD1	NM_000033	273053	ASO0DOCA	GCCUCGCAGAUCAACCUCA	TGAGGTTGATCTGCGAGGC	91.7984	127.489	107.472	-1.14315	0.780658	-0.345243	1.1259	1.34204	0.855625	0.486411	0.797907	0.596982	-0.347281	0.596982
TTCGAG	225	s1258	R1001787	2	13	CCUUUACCACUGCUCGAAAtt	ABCD2	NM_005164	292705	ASO0DOFR	CCUUUACCACUGCUCGAAA	TTTCGAGCAGTGGTAAAGG	103.878	129.363	129.583	0.999249	0.857322	0.656613	0.20071	0.238185	-0.127427	0.238185	-0.342636	-0.307448	0.570416	-0.307448
CATAGT	225	s1259	R1001527	2	13	GAGACUCAAUGAACUAUGUtt	ABCD2	NM_005164	272737	ASO0DOHZ	GAGACUCAAUGAACUAUGU	ACATAGTTCATTGAGTCTC	101.695	136.741	126.489	0.61208	1.15922	0.516422	0.642797	0.765643	0.0177429	0.7479	-0.0956579	-0.111599	-0.110607	-0.000991596
GTTCTA	225	s1257	R1001573	2	13	GGUACAUCAUGAUAGAACAtt	ABCD2	NM_005164	282721	ASO0DOKF	GGUACAUCAUGAUAGAACA	TGTTCTATCATGATGTACC	98.5517	87.3075	98.2502	0.0546219	-0.863494	-0.763068	-0.100426	-0.121102	-0.121102	0	-0.81769	-0.684157	0.225234	-0.684157
CTCATT	5825	s11616	R1001597	1	6	CCAUUACAGAACAAUGAGAtt	ABCD3	NM_002858	280386	ASO0DCTN	CCAUUACAGAACAAUGAGA	TCTCATTGTTCTGTAATGG	107.292	82.1889	108.171	1.60485	-1.07293	-0.31357	-0.759365	-0.907285	0.0051023	-0.907285	-1.91842	-1.55701	-0.0630487	-1.49396
ATCTAG	5825	s11615	R1001642	1	6	GGCGUGAAAUGACUAGAUUtt	ABCD3	NM_002858	290370	ASO0DCTO	GGCGUGAAAUGACUAGAUU	AATCTAGTCATTTCACGCC	98.6198	110.476	89.1269	0.0667006	0.0845101	-1.17644	1.26095	1.50316	0.210453	1.29271	-1.24314	-1.02153	0.062348	-1.02153
ACTAGG	5825	s11617	R1005485	1	6	GGGAAUUUCUGACCUAGUAtt	ABCD3	NM_002858	270402	ASO0DCTM	GGGAAUUUCUGACCUAGUA	TACTAGGTCAGAAATTCCC	95.8475	91.6038	89.2088	-0.424992	-0.6877	-1.17273	0.485027	0.577406	0.84768	0	-0.747735	-0.628684	-0.326735	-0.301949
AAGTGT	5826	s11618	R1001642	1	8	CCCUCGUCUACUACACUUAtt	ABCD4	NM_005050	290372	ASO0DCTR	CCCUCGUCUACUACACUUA	TAAGTGTAGTAGACGAGGG	107.782	86.8594	95.4294	1.6917	-0.881831	-0.890878	0.00904783	0.00951267	-0.695239	0.00951267	-2.58258	-2.08368	0.297289	-2.08368
CTTAAA	5826	s11619	R1001597	1	8	GACUUGGAAGGGUUUAAGAtt	ABCD4	NM_005050	280388	ASO0DCTQ	GACUUGGAAGGGUUUAAGA	TCTTAAACCCTTCCAAGTC	103.963	100.484	100.646	1.01434	-0.324358	-0.654524	0.330166	0.392641	0.281931	0.11071	-1.66886	-1.35912	-0.0937329	-1.26539
TGATGC	5826	s11620	R1005485	1	8	GGCUGUACAUCGGCAUCAAtt	ABCD4	NM_005050	270404	ASO0DCTP	GGCUGUACAUCGGCAUCAA	TTGATGCCGATGTACAGCC	98.5616	121.488	107.014	0.0563824	0.535088	-0.366009	0.901096	1.07382	1.07382	0	-0.422391	-0.370692	-0.370692	0
TCGGTC	6059	s12090	R1001642	8	14	GGAUCUAUUUUGGACCGAAtt	ABCE1	NM_001040876	290546	ASO0DD43	GGAUCUAUUUUGGACCGAA	TTCGGTCCAAAATAGATCC	91.7186	124.379	97.6968	-1.1573	0.653411	-0.788142	1.44155	1.71864	0.44061	1.27803	0.369157	0.256991	0.377594	0
TTCGTT	6059	s12089	R1001597	8	14	CCCACCUAAAAGAACGAAAtt	ABCE1	NM_001040876	280562	ASO0DD42	CCCACCUAAAAGAACGAAA	TTTCGTTCTTTTAGGTGGG	87.3608	114.265	102.08	-1.93021	0.239548	-0.589555	0.829103	0.987925	0.0999224	0.888003	1.34066	1.02737	0.28692	0.740452
TCGGTC	6059	s12088	R1005485	8	14	CCCACAAUUUGUGACCGAUtt	ABCE1	NM_001040876	270578	ASO0DD41	CCCACAAUUUGUGACCGAU	ATCGGTCACAAATTGTGGG	77.5695	143.583	134.925	-3.6668	1.43918	0.898647	0.540535	0.643633	0.44061	0.203023	4.56544	3.58457	0.377594	3.20698
TTATTT	23	s860	R1001527	1	21	GGCUAAGCCUCAAAAUAAAtt	ABCF1	NM_001025091	272721	ASO0DO3W	GGCUAAGCCUCAAAAUAAA	TTTATTTTGAGGCTTAGCC	100.623	74.1066	84.3193	0.421986	-1.40364	-1.39427	-0.00937756	-0.0124708	-0.274227	0	-1.81625	-1.476	0.187069	-1.476
TCTTAA	23	s223629	R1001787	1	21	AGAAACCACUCUUUAAGAAtt	ABCF1	NM_001025091	292689	ASO0F7P2	AGAAACCACUCUUUAAGAA	TTCTTAAAGAGTGGTTTCT	97.4637	109.947	116.814	-0.138347	0.0628779	0.0780308	-0.0151529	-0.0193614	-0.674897	0	0.216378	0.13584	-0.313335	0.13584
ACATTA	23	s858	R1001573	1	21	AACCAAGGGUGGUAAUGUUtt	ABCF1	NM_001025091	282705	ASO0DOCN	AACCAAGGGUGGUAAUGUU	AACATTACCACCCTTGGTT	95.1714	87.5071	84.8309	-0.544909	-0.855325	-1.37109	0.515761	0.614076	-0.0658514	0.614076	-0.826178	-0.690887	-0.1188	-0.572087
GTCTTA	10061	s19566	R1001548	12	6	GGUCGUGAGCGAUAAGACAtt	ABCF2	NM_005692	274890	ASO0DVAJ	GGUCGUGAGCGAUAAGACA	TGTCTTATCGCTCACGACC	102.999	111.488	125.135	0.843463	0.12593	0.455059	-0.32913	-0.393969	-0.156374	-0.237595	-0.388403	-0.34374	-0.52582	0
CGATAT	10061	s19567	R1001603	12	6	CCAAUCACCUGGAUAUCGAtt	ABCF2	NM_005692	284874	ASO0DVBL	CCAAUCACCUGGAUAUCGA	TCGATATCCAGGTGATTGG	94.9312	101.213	137.988	-0.587507	-0.294494	1.03742	-1.33192	-1.5904	0.262498	-1.5904	1.62493	1.2528	-0.262177	1.2528
ATCGCC	10061	s19565	R1001766	12	6	GGAAGAUCAUUGGGCGAUAtt	ABCF2	NM_005692	294858	ASO0DQ5S	GGAAGAUCAUUGGGCGAUA	TATCGCCCAATGATCTTCC	94.3434	141.881	152.349	-0.691754	1.36954	1.68809	-0.318546	-0.381341	-0.381341	0	2.37984	1.85143	1.85143	0
AACCGG	55324	s30731	R1001722	4	3	GGUUUUCAUUGACCGGUUUtt	ABCF3	NM_018358	296583	ASO0DYLS	GGUUUUCAUUGACCGGUUU	AAACCGGTCAATGAAAACC	101.673	164.494	148.256	0.608186	2.29482	1.50265	0.792172	0.943863	0.36642	0.577443	0.89446	0.673547	0.60841	0.0651364
TTGCAT	55324	s30730	R1001664	4	3	CCUCGACAGUGAAUGCAAAtt	ABCF3	NM_018358	286599	ASO0DYJC	CCUCGACAGUGAAUGCAAA	TTTGCATTCACTGTCGAGG	97.6385	88.8653	145.178	-0.107341	-0.799753	1.36321	-2.16296	-2.58193	-0.0655369	-2.51639	1.47055	1.13038	-0.0274763	1.13038
AGCAGT	55324	s30729	R1001377	4	3	CAAACUUCCAGGACUGCUAtt	ABCF3	NM_018358	276615	ASO0DYHG	CAAACUUCCAGGACUGCUA	TAGCAGTCCTGGAAGTTTG	95.2905	79.889	70.6404	-0.52379	-1.16704	-2.01405	0.847007	1.00929	0.617423	0.391864	-1.49026	-1.21749	-1.21749	0
TCCCGA	9619	s18483	R1001548	1	18	GGGAGUCUUUCUUCGGGAAtt	ABCG1	NM_004915	274638	ASO0DPYP	GGGAGUCUUUCUUCGGGAA	TTCCCGAAGAAAGACTCCC	102.324	85.5783	105.702	0.723629	-0.93425	-0.425414	-0.508836	-0.608378	-0.0730518	-0.535326	-1.14904	-0.946915	-0.325205	-0.621709
TCGAAC	9619	s18484	R1001603	1	18	UGUCAGGUAUGGGUUCGAAtt	ABCG1	NM_004915	284622	ASO0DV7K	UGUCAGGUAUGGGUUCGAA	TTCGAACCCATACCTGACA	102.101	79.0007	104.096	0.684123	-1.20339	-0.498209	-0.70518	-0.842637	-0.341021	-0.501616	-1.18233	-0.973312	-0.972927	-0.000384827
AATGTC	9619	s18482	R1001766	1	18	GCCUACUGUUCUGACAUUUtt	ABCG1	NM_004915	294606	ASO0DV8S	GCCUACUGUUCUGACAUUU	AAATGTCAGAACAGTAGGC	100.754	124.356	120.019	0.445182	0.652459	0.223248	0.429211	0.510812	-1.1387	0.510812	-0.221935	-0.211734	0.631406	-0.211734
AGCCGT	9429	s18056	R1001766	6	17	CGAUAUGGAUUUACGGCUUtt	ABCG2	NM_004827	294725	ASO0DV4Y	CGAUAUGGAUUUACGGCUU	AAGCCGTAAATCCATATCG	107.087	120.029	148.296	1.56845	0.475383	1.50445	-1.02907	-1.22907	-0.362081	-0.866993	-0.0639967	-0.0864919	-0.0864919	0
CCATTC	9429	s18057	R1001603	6	17	GGACUAGUAUAGGAAUGGAtt	ABCG2	NM_004827	284741	ASO0DPWF	GGACUAGUAUAGGAAUGGA	TCCATTCCTATACTAGTCC	103.533	61.813	104.79	0.93813	-1.90667	-0.466737	-1.43994	-1.71928	-0.547593	-1.17169	-1.40487	-1.14978	-0.180853	-0.968924
AACGAA	9429	s18058	R1001548	6	17	GCAGAUGCCUUCUUCGUUAtt	ABCG2	NM_004827	274757	ASO0DPV2	GCAGAUGCCUUCUUCGUUA	TAACGAAGAAGGCATCTGC	101.333	105.329	127.433	0.547928	-0.126075	0.559161	-0.685236	-0.818842	0.094929	-0.818842	0.011233	-0.0268362	0.0640568	-0.0268362
TTGAAG	64137	s34501	R1001373	5	10	GGGUCAGUGCAUCUUCAAAtt	ABCG4	NM_022169	277030	ASO0DZT1	GGGUCAGUGCAUCUUCAAA	TTTGAAGATGCACTGACCC	100.426	87.0583	85.4204	0.386997	-0.87369	-1.34438	0.47069	0.560301	0.0232112	0.53709	-1.73138	-1.40869	-0.574009	-0.834685
ACGCTT	64137	s34503	R1001726	5	10	GGUACAGCCUCAAAGCGUAtt	ABCG4	NM_022169	296998	ASO0DZYH	GGUACAGCCUCAAAGCGUA	TACGCTTTGAGGCTGTACC	98.6993	97.628	103.098	0.0808009	-0.441201	-0.543418	0.102217	0.120673	-0.239836	0.120673	-0.624219	-0.530738	-0.355728	-0.17501
ACATGT	64137	s34502	R1001668	5	10	CGAGGAGACCUGACAUGUUtt	ABCG4	NM_022169	287014	ASO0DZW1	CGAGGAGACCUGACAUGUU	AACATGTCAGGTCTCCTCG	88.8001	54.6381	91.0267	-1.67493	-2.20025	-1.09036	-1.10989	-1.3255	0.0928999	-1.3255	0.58457	0.427809	-0.987452	0.427809
ATATTT	64240	s34598	R1001726	7	18	CGUCCAAAAUCCAAAUAUAtt	ABCG5	NM_022436	297054	ASO0DZYW	CGUCCAAAAUCCAAAUAUA	TATATTTGGATTTTGGACG	99.9218	97.7726	123.388	0.297624	-0.435283	0.375884	-0.811167	-0.969091	-0.711555	-0.257536	0.0782603	0.0263153	-0.322474	0.0263153
GAATCT	64240	s34597	R1001668	7	18	GGUGCAACAUCUAGAUUCAtt	ABCG5	NM_022436	287070	ASO0DZWG	GGUGCAACAUCUAGAUUCA	TGAATCTAGATGTTGCACC	95.6812	85.8791	98.3313	-0.454488	-0.921941	-0.759393	-0.162549	-0.19522	0.0903973	-0.19522	-0.304905	-0.277528	0.392266	-0.277528
TAGAGA	64240	s34596	R1001373	7	18	CUCCUGGAGUUUUCUCUAAtt	ABCG5	NM_022436	277086	ASO0DZU0	CUCCUGGAGUUUUCUCUAA	TTAGAGAAAACTCCAGGAG	94.6053	94.3276	97.4217	-0.645318	-0.576245	-0.800608	0.224363	0.266407	0.142615	0.123791	-0.15529	-0.158886	-0.276869	0
TCATAG	64241	s34601	R1001726	7	20	GGCAAUGCUUUACUAUGAAtt	ABCG8	NM_022437	297056	ASO0DZYX	GGCAAUGCUUUACUAUGAA	TTCATAGTAAAGCATTGCC	92.7531	88.8632	83.4688	-0.973826	-0.799839	-1.43281	0.632967	0.753915	0.793284	0	-0.45898	-0.399706	0.531855	-0.399706
TTCAGA	64241	s34600	R1001668	7	20	AGAUUGUUCUCCUCUGAAAtt	ABCG8	NM_022437	287072	ASO0DZWH	AGAUUGUUCUCCUCUGAAA	TTTCAGAGGAGAACAATCT	92.3482	70.768	93.9724	-1.04563	-1.54025	-0.956893	-0.583359	-0.697291	-0.407487	-0.289804	0.0887343	0.034621	-0.0467982	0.034621
CCTCGT	64241	s34599	R1001373	7	20	CGAAGGAUCUUGACGAGGAtt	ABCG8	NM_022437	277088	ASO0DZU1	CGAAGGAUCUUGACGAGGA	TCCTCGTCAAGATCCTTCG	91.5718	92.9402	102.249	-1.18333	-0.633014	-0.581905	-0.0511092	-0.0622611	-0.287002	0	0.601426	0.441176	-0.0217238	0.441176
GTAGTA	84696	s39349	R1001370	12	6	ACAUAGACUUUGUACUACAtt	ABHD1	NM_032604	277578	ASO0E1WA	ACAUAGACUUUGUACUACA	TGTAGTACAAAGTCTATGT	97.1575	101.299	125.909	-0.192642	-0.291004	0.490126	-0.78113	-0.933253	-0.619555	-0.313698	0.682767	0.505678	-0.614391	0.505678
CACCTT	84696	s39347	R1001738	12	6	GAACGAAACAGAAAGGUGAtt	ABHD1	NM_032604	297546	ASO0E3NE	GAACGAAACAGAAAGGUGA	TCACCTTTCTGTTTCGTTC	94.7813	139.973	126.606	-0.61409	1.29146	0.521689	0.769775	0.917141	-0.780103	0.917141	1.13578	0.864908	0.136401	0.728508
TAACGA	84696	s39348	R1001671	12	6	CCACAUAAAGCAUCGUUAUtt	ABHD1	NM_032604	287562	ASO0E3KY	CCACAUAAAGCAUCGUUAU	ATAACGATGCTTTATGTGG	89.8188	121.409	127.21	-1.49424	0.531853	0.5491	-0.017247	-0.0218598	-0.0218598	0	2.04335	1.58459	0.587104	0.997488
TGGCTG	83451	s195434	R1001370	1	12	CAACCUAUGUGGCAGCCAUtt	ABHD11	NM_148912	277320	ASO0E302	CAACCUAUGUGGCAGCCAU	ATGGCTGCCACATAGGTTG	107.591	105.203	123.553	1.65791	-0.131254	0.383378	-0.514632	-0.615293	-0.615293	0	-1.27454	-1.04643	-1.04643	0
CGTAGC	83451	s195435	R1001738	1	12	GCCCAGACAUGAGCUACGAtt	ABHD11	NM_148912	297288	ASO0E1SE	GCCCAGACAUGAGCUACGA	TCGTAGCTCATGTCTGGGC	104.794	80.7548	104.768	1.1617	-1.13161	-0.46775	-0.663864	-0.793343	-0.630975	-0.162368	-1.62945	-1.32786	-1.08097	-0.246892
CATCTG	83451	s195433	R1001671	1	12	CCAUCAACAUCGCAGAUGAtt	ABHD11	NM_148912	287304	ASO0E1PY	CCAUCAACAUCGCAGAUGA	TCATCTGCGATGTTGATGG	87.5002	89.0948	100.71	-1.90547	-0.790359	-0.651598	-0.138761	-0.166839	0.295924	-0.166839	1.25387	0.958555	-0.126989	0.958555
TCATGA	84836	s39491	R1001738	16	6	ACCGGGUGCUGAUCAUGAAtt	ABHD14B	NM_032750	297642	ASO0E3O0	ACCGGGUGCUGAUCAUGAA	TTCATGATCAGCACCCGGT	109.895	104.628	118.698	2.06644	-0.154784	0.163384	-0.318167	-0.38089	-0.26196	-0.118929	-1.90306	-1.54483	-0.411497	-1.13334
GATGGA	84836	s39493	R1001370	16	6	GGUUGUGAUCAGUCCAUCAtt	ABHD14B	NM_032750	277674	ASO0E1WW	GGUUGUGAUCAGUCCAUCA	TGATGGACTGATCACAACC	101.489	117.835	128.603	0.575575	0.385623	0.61221	-0.226587	-0.271625	0.219706	-0.271625	0.0366351	-0.00669274	0.175111	-0.00669274
ATACAA	84836	s39492	R1001671	16	6	CUCCAGCUCUGAUUGUAUAtt	ABHD14B	NM_032750	287658	ASO0E3LK	CUCCAGCUCUGAUUGUAUA	TATACAATCAGAGCTGGAG	96.3474	98.5274	116.306	-0.336336	-0.404398	0.0550145	-0.459412	-0.54941	-0.54941	0	0.391351	0.27459	0.27459	0
TATGTC	11057	s21787	R1001798	1	13	CUACAUCAAGAAGACAUAUtt	ABHD2	NM_007011	295369	ASO0DQW9	CUACAUCAAGAAGACAUAU	ATATGTCTTCTTGATGTAG	102.759	113.409	123.235	0.800764	0.204542	0.36898	-0.164439	-0.197475	-0.197475	0	-0.431784	-0.37814	-0.37814	0
CAGGTT	11057	s21786	R1001612	1	13	GUCCGGUGUUUGAACCUGAtt	ABHD2	NM_007011	285385	ASO0DVTO	GUCCGGUGUUUGAACCUGA	TCAGGTTCAAACACCGGAC	102.704	98.9094	136.734	0.791	-0.388769	0.9806	-1.36937	-1.63508	0.22889	-1.63508	0.189599	0.114605	-0.0241893	0.114605
[truncated: 29,411 more rows]
