# Supplementary material for: UGDH promotes tumor-initiating cells and a fibroinflammatory tumor microenvironment in ovarian cancer
Source: J Exp Clin Cancer Res. 2023 Oct 19;42:270. doi: 10.1186/s13046-023-02820-z (PMC10585874; doi:10.1186/s13046-023-02820-z)
Supplement: Supplementary file 2 — Additional file 2: Supplementary Table 1. Correlative analyses by Fisher's exact test of UGDH expression and localization with recurrence and survival status, and progression-free and overall survival analysis by Log-rank(Mantel-Cox) analysis in high grade serous ovarian cancers. Cytoplasmic High=moderate+strong, Low=negative+weak. Nuclear High = high, Low= low + negative. [file 13046_2023_2820_MOESM2_ESM.xlsx]

## Sheet: Sheet1
Supplementary Table 1: Correlative analyses by Fisher's exact test of UGDH expression and localization with recurrence and survival status, and progression-free and overall survival analysis by Log-rank(Mantel-Cox) analysis in high grade serous ovarian cancers. Cytoplasmic High=moderate+strong, Low=negative+weak. Nuclear High = high, Low= low + negative.
	Nuclear		p value	Cytoplasmic		p value
UGDH expression	High	Low		High	Low
n=79	n=52	n=27		n=72	n=7
Average time to recurrence (days)	698	813		746	630
739, n=51	n=33	n=18		n=48	n=3
			>0.999			0.2272
Average follow up time (no recurrence), (days)	1408	1499		1370	1832
1439, n=27	n=18	n=9		n=23	n=4
Average survival time: Alive (days)	1868	2618		2015	2204
2181, n=25	n=16	n=9		n=3	n=22
			>0.999			<0.0001
Average survival time: Deceased (days)	1194	1512		1243.5	2030
1304, n=52, (2 deceased other cause, excluded).	n=34	n=18		n=48	n=4
Log-rank(Mantel-Cox) analysis
Progression-Free survival p=			0.7783			0.2496
Overall Survival p=			0.2992			0.3512
