# Supplementary material for: UGDH promotes tumor-initiating cells and a fibroinflammatory tumor microenvironment in ovarian cancer
Source: J Exp Clin Cancer Res. 2023 Oct 19;42:270. doi: 10.1186/s13046-023-02820-z (PMC10585874; doi:10.1186/s13046-023-02820-z)
Supplement: Supplementary file 3 — Additional file 3: Supplementary Table 2. Correlative analyses by Fisher's exact test of UGDH expression with FIGO stage, recurrence and survival status, and progression-free and overall survival analysis by Log-rank (Mantel-Cox) analysis in clear cell, endometrioid and mucinous ovarian cancers. High= above the median H score, Low = below the median H-score. [file 13046_2023_2820_MOESM3_ESM.xlsx]

## Sheet: Sheet1
Supplementary Table 2: Correlative analyses by Fisher's exact test of UGDH expression with FIGO stage, recurrence and survival status, and progression-free and overall survival analysis by Log-rank (Mantel-Cox) analysis in clear cell, endometrioid and mucinous ovarian cancers. High= above the median H score, Low = below the median H-score.
	Clear Cell n=10	p value	Endometrioid n=18	p value	Mucinous n=24	p value
UGDH expression
High	5		9		12
Low	5		9		12
FIGO Stage I-II	n=6		n=12		n=13
High	4		9		7
Low	2		3		6
FIGO Stage III-IV	n=2	0.4286	n=5	0.009	n=2	>0.999
High	0		0		1
Low	2		5		1
unknown/not staged	n=2		n=1		n=9
Average time to recurrence (days)	190.25		1575		1875.57
	n=4, range: 28-324		n=9, range: 363-3199		n=7, range: 2-3995
High	249 (n=2)		2252 (n=4)		668 (n=2)
Low	132 (n=2)		1348 (n=5)		2539 (n=5)
Average follow up time (no recurrence), (days)	2090	>0.999	3615	>0.999	2219.53	0.3707
	n=6, range: 2444-4656		n=9, range: 2424-4425		n=17, range 769-4493
High	4100 (n=3)		3495 (n=5)		2525 (n=10)
Low	2693 (n=3)		3012 (n=4)		1783 (n=7)
Average survival time (days) Alive	3617 (n=7)		3689 (n=11)		2210 (n=7)
	range: 2444-4656		range: 2424-4425		range: 769-4493
High	3959 (n=4)		3190 (n=7)		2525 (n=3)
Low	3161 (n=3)		3765 (n=4)		1783 (n=4)
Average survival time (days) Deceased	253 (n=3)	>0.999	2577 (n=7)	0.3348	1977 (n=17)	0.6591
	range: 85-600		range: 630-4077		27-3995
High	600 (n=1)		3537 (n=2)		888 (n=10)
Low	132 (n=2)		2521 (n=5)		2412 (n=7)
Log-rank(Mantel-Cox) analysis
Total UGDH expression
Progression-Free survival		0.4261		0.7813		0.1963
Overall Survival		0.6107		0.2429		0.1795
Cytoplasmic UGDH expression
Progression-Free survival		0.9873		0.5486		0.1714
Overall Survival		0.6071		0.2429		0.1538
Nuclear UGDH expression
Progression-Free survival		0.6332		0.9004		0.1714
Overall Survival		0.8967		0.5384		0.1538
