# Supplementary material for: UGDH promotes tumor-initiating cells and a fibroinflammatory tumor microenvironment in ovarian cancer
Source: J Exp Clin Cancer Res. 2023 Oct 19;42:270. doi: 10.1186/s13046-023-02820-z (PMC10585874; doi:10.1186/s13046-023-02820-z)
Supplement: Supplementary file 4 — Additional file 4: Supplementary Table 3. Analyses of UGDH expression and localization with overall survival (OS) and progression-free survival (PFS) in ovarian cancer molecular subtypes by Log-rank (Mantel-Cox) test. [file 13046_2023_2820_MOESM4_ESM.xlsx]

## Sheet: Sheet1
Supplementary Table 3: Analyses of UGDH expression and localization with overall survival (OS) and progression-free survival (PFS) in ovarian cancer molecular subtypes by Log-rank (Mantel-Cox) test.
	OS	PFS
C1/MES
high vs low	0.0155	0.721
nuc high vs low	0.159	0.7281
cyto high v low	0.0646	0.8591
C2/IMR
high vs low	0.821	0.4002
nuc high vs low	0.851	0.119
cyto high v low	0.8072	0.0712
C4/DIF
high vs low	0.0372	0.047
nuc high vs low	0.8053	0.9596
cyto high v low	0.0372	0.047
C5/PRO
high vs low	0.7742	0.8434
nuc high vs low	0.9041	0.9275
cyto high v low	0.7742	0.8434
OS= Overall Surval, PFS= Progression free survival
