# Supplementary material for: UGDH promotes tumor-initiating cells and a fibroinflammatory tumor microenvironment in ovarian cancer
Source: J Exp Clin Cancer Res. 2023 Oct 19;42:270. doi: 10.1186/s13046-023-02820-z (PMC10585874; doi:10.1186/s13046-023-02820-z)
Supplement: Supplementary file 5 — Additional file 5: Supplementary Table 4. Summary of results of functional assays, culture conditions and cell lines used in Figs. 5 and 6. Effects increased or decreased compared to controls. [file 13046_2023_2820_MOESM5_ESM.xlsx]

## Sheet: Sheet1
Supplementary Table 4: Summary of results of functional assays, culture conditions and cell lines used in Figure 5 and 6. Effects increased or decreased compared to controls.
Functional Assays	Culture conditions	C1/MES: OV90 with UGDH KD	C1/MES: HEYA8 with UGDH KD	C4/DIF: ACI23 with UGDH OverX	C4/DIF: SKOV3 with UGDH OverX
Western blot, Densitometry. Figure 5A-D	Adherent	8-fold decreased UGDH expression	8-fold decreased UGDH expression	4.3- fold increased UGDH expression	2.8-fold increased UGDH expression
	Spheroid	7-fold decreased UGDH expression	9-fold decreased UGDH expression	3.3-fold increased UGDH expression	7.9-fold increased UGDH expression
Viability. Figure 5E-H	Adherent	no significant difference	no significant difference	no significant difference	no significant difference
	Spheroid	reduced sph viability by 48-60%	reduced sph viability by 14-20%	increased sph viability 41%	increased sph viability 18%
Sphere forming capacity. Figure 5I-L	Spheroid	reduced sph formation by 35-70%	reduced sph formation b 30-45%	increased sph formation 118%	increased sph formation 41%
Colony Formation. Figure 6A-D	Non-Adherent Agarose	reduced colony formation by 46-66%	reduced colony formation by 10-36%	no significant difference	no significant difference
CD133+ ALDH-high population. Figure 6E-H	Spheroid	reduced CD133/ALDH-high population by 33-69%	reduced CD133/ALDH-high population by 61-77%	reduced CD133/ALDH-high population by 51%	reduced CD133/ALDH-high population by 80%
In vitro relapse. Figure 6I-L	Adherent to Spheroid	1.5-fold increased cell death post carboplatin	1.5-fold increased cell death post carboplatin	10-fold increased cell death post carboplatin	no significant difference
